# Supplementary material for: Sublethal concentrations of clothianidin affect honey bee colony growth and hive CO2 concentration
Source: Sci Rep. 2021 Feb 23;11:4364. doi: 10.1038/s41598-021-83958-8 (PMC7902615; doi:10.1038/s41598-021-83958-8)
Supplement: Supplementary file 1 — Supplementary Information. [file 41598_2021_83958_MOESM1_ESM.xlsx]

## Sheet: AZ 2017 hive weight change
	Cloth_20	Cloth_20	Cloth_20	Cloth_20	Cloth_20	Cloth_20	Cloth_5	Cloth_5	Cloth_5	Cloth_5	Cloth_5	Cloth_5	Control	Control	Control	Control	Control	Control
date	hive227	hive240	hive242	hive243	hive248	hive249	hive230	hive232	hive233	hive241	hive244	hive250	hive225	hive229	hive234	hive238	hive239	hive247
2017-08-26	-0.295074	-0.148274	-0.275705	-0.176657	-0.0597323		-0.293462	-0.153345	-0.174011	-0.294561		-0.212995	-0.198643	-0.170252	-0.144294	-0.209759	-0.141629	-0.260448
2017-08-27	0.30694	0.362897	0.291419	0.0711108	0.288585		0.0237414	-0.0264071	0.208598	0.14405		-0.110655	0.201805	0.176007	0.0727117	0.0213666	0.190958	0.0984775
2017-08-28	-0.591525	-0.526561	-0.640663	-0.606381	-0.478134		-0.487233	-0.630847	-0.567357	-0.561378		-0.564534	-0.593659	-0.567255	-0.474646	-0.573862	-0.440802	-0.673853
2017-08-29	-0.36573	-0.383608	-0.511455	-0.38695	-0.306999		-0.400411	-0.421493	-0.446151	-0.478763		-0.327504	-0.357474	-0.339319	-0.316792	-0.371627	-0.363466	-0.449562
2017-08-30	-0.273583	-0.364047	-0.394346	-0.374559	-0.278094		-0.339148	-0.332788	-0.338616	-0.378329		-0.291531	-0.26064	-0.261099	-0.233571	-0.278441	-0.319733	-0.34035
2017-08-31
2017-09-01
2017-09-02	-0.113428	-0.0825123	-0.27548	-0.19757	-0.130145		0.0343954	-0.0373095	-0.103626	-0.107602		-0.15669	-0.107111	-0.201621	-0.09664	-0.139377	-0.0648505	0.165922
2017-09-03	-0.126453	-0.0731652	-0.237076	-0.185473	-0.105917		-0.0330642	0.0624648	-0.1124	-0.176046		-0.219434	-0.128279	-0.197177	-0.1317	-0.180622	-0.0478382	0.119407
2017-09-04	-0.158765	-0.103762	-0.220051	-0.145823	-0.142326		-0.174394	-0.0332283	-0.169787	-0.14038		-0.26178	-0.188016	-0.162867	-0.184978	-0.109023	-0.10065	-0.0741347
2017-09-05	-0.156713	-0.131161	-0.208529	-0.176655	-0.167086		-0.14487	-0.103457	-0.125177	-0.0976565		-0.153821	-0.147163	-0.183973	-0.132639	-0.167496	-0.13706	-0.0472666
2017-09-06	-0.214549	-0.179933	-0.349377	-0.325395	-0.215205		-0.208372	-0.221753	-0.21729	-0.248281		-0.229572	-0.249475	-0.263994	-0.251712	-0.254761	-0.164387	-0.248708
2017-09-07	-0.129156	-0.134068	-0.239551	-0.23513	-0.130206		-0.173575	-0.178899	-0.197288	-0.249753		-0.165036	-0.228106	-0.268784	-0.203061	-0.199549	-0.089561	-0.234735
2017-09-08	0.0397905	0.00524286	-0.13503	-0.0809339	0.0198613		-0.0649125	-0.132948	-0.0466178	-0.0645599		-0.0816268	-0.0434533	-0.198054	-0.0961276	-0.0813153	0.0693862	-0.058976
2017-09-09	-0.124456	0.0425797	-0.0606522	0.0308962	0.0225724		-0.00396474	-0.0697361	-0.019852	-0.100855		-0.169859	-0.0956507	-0.11964	-0.031009	-0.119604	0.0743119	0.005613
2017-09-10	-0.255351	-0.105044	-0.18799	-0.162719	-0.157756		-0.105714	-0.00345377	-0.201666	-0.247366		-0.281865	-0.247253	-0.323701	-0.175773	-0.262919	-0.110352	-0.0621755
2017-09-11	-0.234278	-0.136802	-0.24633	-0.228495	-0.176459		-0.093915	0.283116	-0.198048	-0.221606		-0.167565	-0.177663	-0.261093	-0.204616	-0.216418	-0.142236	-0.0102198
2017-09-12	-0.192974	-0.104831	-0.215869	-0.160319	-0.118938		-0.0474646	0.377734	-0.204466	-0.176334		-0.137947	-0.16584	-0.246448	-0.189867	-0.184749	-0.0790541	0.0596287
2017-09-13	-0.169556	-0.115981	-0.250575	-0.170677	-0.134574		-0.0649277	0.0901692	-0.159044	-0.195057		-0.129981	-0.188949	-0.266137	-0.212371	-0.111627	-0.0778235	0.0309521
2017-09-14	-0.181433	-0.0818513	-0.272083	-0.168599	-0.118991		-0.148972	-0.102893	-0.104448	-0.21807		-0.128184	-0.128416	-0.20831	-0.167864	-0.195415	-0.0904557	-0.16522
2017-09-15	-0.222156	-0.0984258	-0.183705	-0.16697	-0.113545		-0.113849	-0.107865	-0.15448	-0.137032		-0.216681	-0.195707	-0.228293	-0.192559	-0.161818	-0.0930267	-0.0734327
2017-09-16	-0.101675	-0.0678435	-0.16647	-0.0400716	-0.0660103		-0.0923897	-0.106168	-0.166793	-0.114188		-0.257791	-0.158262	-0.112767	-0.154758	-0.139456	-0.0227802	-0.00444075
2017-09-17	-0.142656	-0.0520683	-0.176735	-0.0683823	-0.0785052		-0.0755392	-0.193328	-0.0641352	-0.159941		-0.102775	-0.138917	-0.157666	-0.184964	-0.117271	-0.0815399	-0.0820018
2017-09-18	-0.141427	-0.0743553	-0.126953	-0.10659	-0.102494		-0.143025	-0.172179	-0.165587	-0.189646		-0.177618	-0.0462092	-0.178642	-0.112738	-0.228363	-0.0679278	-0.0612219
2017-09-19	-0.134931	-0.0732472	-0.136361	-0.0885346	-0.0777528		-0.143943	-0.185188	-0.16145	-0.130452		-0.166977	-0.0971999	-0.104436	-0.133251	-0.208631	-0.0495276	-0.108582
2017-09-20	-0.12139	-0.0737651	-0.162107	-0.0834198	-0.0748798		-0.103018	-0.110518	-0.0622372	-0.125915		-0.165243	-0.110089	-0.121117	-0.137622	-0.153032	-0.0577208	-0.181515
2017-09-21	-0.160035	-0.070083	-0.178854	-0.141068	-0.104958		-0.138977	-0.198456	-0.0539705	-0.166578		-0.212235	-0.170357	-0.156498	-0.152731	-0.146603	-0.0506075	-0.236808
2017-09-22	-0.170685	-0.0845169	-0.156105	-0.123885	-0.111044		-0.120726	-0.197127	-0.0162483	-0.158887		-0.173794	-0.16324	-0.121811	-0.139679	-0.116713	-0.0556889	-0.144144
2017-09-23	-0.0748793	-0.0454569	-0.143316	0.0219665	-0.0659252		-0.0876138	-0.0831496	-0.0293422	-0.113755		-0.101432	-0.0731754	-0.0410298	-0.08084	-0.103695	-0.0939984	-0.160937
2017-09-24	-0.112134	-0.0663077	-0.116807	0.0431441	-0.0586744		-0.116362	-0.176533	-0.0585552	-0.0921599		-0.152948	-0.112218	-0.0763819	-0.136474	-0.0891294	-0.162216	-0.168061
2017-09-25	-0.095021	-0.0682054	-0.126398	-0.0629766	-0.0620495		-0.142339	-0.182427	-0.0595027	-0.139492		-0.168118	-0.111138	-0.116748	-0.120005	-0.142194	-0.0718998	-0.136098
2017-09-26	-0.076581	-0.0660696	-0.0899845	2.00915	-0.0731376		-0.170205	2.03645	-0.197884	-0.157013		-0.171443	-0.0677852	-0.0716373	-0.164084	-0.229454	-0.0409592	-0.20399
2017-09-27	-0.0870932	-0.0673241	-0.0992863		-0.0754508		-0.121178		-0.112136	-0.122828		-0.252994	-0.128156	-0.188833	-0.188916	-0.20269	-0.0411296	-0.115793
2017-09-28	-0.146892	-0.0490159	-0.112381	-0.178109	-0.061395		-0.162821	-0.124454	-0.108867	-0.166696		-0.217062	-0.169601	-0.166202	-0.161397	-0.172222	-0.0455277	-0.143855
2017-09-29	-0.144811	-0.0438309	-0.063784	-0.133927	-0.0569723		-0.118019	-0.138293	-0.070421	-0.133384		-0.223619	-0.039279	-0.0924109	-0.109282	-0.148331	0.0161356	-0.128369
2017-09-30	-0.12674	-0.046298	-0.08565	-0.115139	-0.058846		-0.0925171	-0.172449	-0.0592806	-0.144596		-0.112618	-0.0704605	-0.1332	-0.0939054	-0.151683	0.00237438	-0.134281
2017-10-01	-0.140222	-0.0758461	-0.072155	-0.0844096	-0.0963597		-0.121404	-0.141797	-0.0769045	-0.127582		-0.126442	-0.0998935	-0.100729	-0.150147	-0.151886	-0.0737564	-0.175124
2017-10-02	-0.216029	-0.0921569	-0.140665	-0.0929167	-0.128528		-0.153433	-0.192291	-0.112094	-0.1463		-0.157184	-0.129299	-0.123389	-0.183438	-0.197795	-0.134392	-0.177267
2017-10-03	-0.137132	-0.0507045	-0.114634	-0.0418826	-0.0563355		-0.120254	-0.103214	-0.0446681	-0.1184		-0.103691	-0.0804313	-0.0709628	-0.141936	-0.0967868	-0.0834194	-0.0921
2017-10-04	-0.204352	-0.108199	-0.152933	-0.220351	-0.0526699		-0.204837	-0.232583	0.201788	-0.257915		-0.249303	-0.515405	-0.2002	-0.284844	-0.00477063	-0.17679	-0.339163
2017-10-05							-0.0592952	-0.165999						-0.0625974		0.306249
2017-10-06							0.00214384	-0.00721669						0.00785871		-0.0667889
2017-10-07	-0.0562724	-0.0544019	-0.0839297	0.0117144	-0.0500696		-0.106948	-0.0924288	-0.113007	-0.0803624		-0.0705338	-0.0402271	-0.0760068	-0.113333	-0.228403	-0.126886	-0.11831
2017-10-08	-0.128707	-0.07996	-0.123157	-0.151971	-0.0676882		-0.168375	-0.19145	-0.098472	-0.133414		-0.10311	-0.0744354	-0.104468	-0.151875	-0.254988	-0.0159111	-0.15857
2017-10-09	-0.127301	-0.0675219	-0.124763	-0.10355	-0.0456693		-0.123266	-0.192344	-0.0727084	-0.134481		-0.150533	-0.0679602	-0.0899501	-0.108913	-0.198737	-0.0173547	-0.123581
2017-10-10	-0.0538124	-0.0305597	-0.0558719	-0.119673	-0.0386607		-0.0716791	-0.059884	-0.026848	-0.122626		-0.165645	-0.0504413	-0.0672739	-0.0929289	-0.11639	0.0368807	-0.109307
2017-10-11	-0.0855583	-0.0487441	-0.091335	-0.0523067	-0.0439961		-0.0843556	-0.0915498	-0.0465904	-0.111985		-0.0482413	-0.0524714	-0.10474	-0.141216	-0.177041	-0.0487181	-0.0423589
2017-10-12	0.0702988	0.0865087	0.0439233	0.054934	0.0973723		0.0485908	0.0227768	0.083342	0.0363002		0.0874605	0.121057	0.120778	0.117894	0.113851	0.139367	0.0881163
2017-10-13	0.0675582	0.06207	0.0286798	0.0601452	0.0500996		0.00976439	0.00037508	0.058732	0.0183737		0.0506734	0.0553719	0.0288803	0.0598866	-0.0124714	0.0548253	-0.00423853
2017-10-14	-0.0603979	-0.0348859	-0.0848322	-0.0498353	-0.0439961		-0.106011	-0.0664657	-0.0701351	-0.077125		-0.0539652	-0.0492163	-0.0687985	-0.110469	-0.153182	-0.0383095	-0.11078
2017-10-15	-0.0772362	-0.0357045	-0.0960958	-0.0811283	-0.0515101		-0.116453	-0.13101	-0.0899642	-0.104094		-0.117004	-0.082405	-0.0904961	-0.129387	-0.11149	-0.0527934	-0.0791871
2017-10-16	-0.299309	-0.176369	-0.248788	-0.223554	-0.202952		-0.279125	-0.28201	-0.330173	-0.269292		-0.313005	-0.221161	-0.332076	-0.350773	-2.70939	-0.211324	-0.246875
2017-10-17	-0.124639	-0.13615	-0.174989	-0.154764	-0.128021		-0.156051	-0.206944	-0.230262	-0.213605		-0.146226	-0.193284	-0.228928	-0.209464	-1.85145	-0.0955305	-0.165681
2017-10-18	-0.0575252	-0.0406611	-0.0728314	-0.0539329	-0.0449121		-0.0731664	-0.0682661	-0.0223249	-0.0535524		-0.0490139	-0.0429511	-0.0484514	-0.068671	-0.132187	-0.0162749	-0.0625947
2017-10-19	-0.0536561	-0.0209328	-0.0893625	-0.0626472	-0.0284244		-0.13483	-0.137775	-0.0869027	-0.0551824		-0.0960909	-0.0162238	-0.0603075	-0.0826328	-0.20057	-0.0210466	-0.126505
2017-10-20	-0.0691674	-0.0414974	-0.098586	-0.0572576	-0.0439047		-0.103385	-0.170238	-0.114108	-0.0708014		-0.0862341	-0.0725271	-0.143116	-0.0919448	-0.10823	-0.0374706	-0.121294
2017-10-21	-0.0219678	-0.0204616	-0.0373074	0.0357603	-0.0286779		-0.0708634	-0.0795488	-0.0620958	-0.0497212		-0.0381822	-0.0240702	-0.07354	-0.102741	-0.0740156	-0.0624957	-0.0824803
2017-10-22	-0.02053	-0.0353491	-0.0494953	0.0968504	-0.0323883		-0.049099	-0.0877202	-0.0626782	-0.0540609		-0.0587271	-0.028841	-0.0528043	-0.14973	-0.0836649	-0.152742	-0.0554346
2017-10-23	-0.0726088	-0.0546479	-0.0688297	-0.0951583	-0.0481863		-0.0817948	-0.116484	-0.0587833	-0.082739		-0.0956273	-0.086593	-0.0801691	-0.0917785	-0.0885146	-0.0328087	-0.0882001
2017-10-24	-0.103915	-0.059196	-0.0729924	-0.141081	-0.0643483		-0.11809	-0.124508	-0.0913163	-0.0756704		-0.113489	-0.0870526	-0.12545	-0.0954292	-0.141742	-0.0319648	-0.119861
2017-10-25	-0.0617462	-0.0413687	-0.0584035	-0.112357	-0.0429807		-0.104478	-0.105906	-0.0858488	-0.0494027		-0.0971987	-0.0482545	-0.111135	-0.0837651	-0.108918	0.00480938	-0.103964
2017-10-26	-0.0195244	-0.0312818	-0.0409633	-0.0594462	-0.0283346		-0.027036	-0.0919772	-0.0559088	-0.0289243		-0.0927262	-0.0338781	-0.0554314	-0.0926734	-0.0742651	0.00567294	-0.078638
2017-10-27	-0.034928	-0.0455582	-0.0394996	-0.0137166	-0.0404573		-0.0371184	-0.115747	-0.0516656	-0.0286781		-0.0237855	-0.0179982	-0.0532353	-0.066083	-0.079999	-0.0300967	-0.0655804
2017-10-28	-0.0384725	-0.0226167	-0.0701455	-0.017149	-0.0209762		-0.0384799	-0.0973329	-0.0427289	-0.0521284		-0.0534102	-0.0202003	-0.0608067	-0.0722446	-0.0707834	-0.0286891	-0.0691301
2017-10-29	-0.0494549	-0.0283983	-0.053534	0.00466005	-0.0270945		-0.0468855	-0.0699649	-0.0530146	-0.062119		-0.0484785	-0.0499422	-0.0693838	-0.0765529	-0.05304	-0.0617141	-0.080121
2017-10-30	-0.0101027	0.0042554	-0.0124032	0.0566936	-0.0012304		-0.0729345	-0.0524976	-0.142612	0.0189948		-0.0239074	0.0916697	-0.0341179	-0.0658804	-0.192969	-0.0307571	-0.0962398
2017-10-31	0.15947	0.117032	0.0987361	0.306543	0.101459		0.00299288	0.0445489	-0.0617186	0.113882		0.0668601	0.279138	0.115819	0.0396226	0.093789	0.00359516	0.0732058
2017-11-01	-0.0885007	-0.0676409	-0.0741341	-0.0926403	-0.0499926		-0.0642939	-0.150158	-0.0848115	-0.0632469		-0.0887413	-0.100336	-0.101968	-0.101881	-0.0881296	-0.0395057	-0.0784357
2017-11-02	-0.0510489	-0.0391236	-0.0412808	-0.0771609	-0.0323113		-0.0801225	-0.0743825	-0.0290898	-0.0472497		-0.0931115	-0.0777316	-0.0726477	-0.0907611	-0.0791758	0.00518791	-0.108281
2017-11-03	-0.0322844	-0.0274076	-0.0327011	-0.0559448	-0.0217334		-0.0189003	-0.0658777	-0.0305331	-0.0327377		-0.0199333	-0.0216855	-0.0575987	-0.0920264	-0.0580511	0.00349192	-0.0106292
2017-11-04	-0.0542204	-0.0268061	-0.0464744	-0.0517395	-0.0227729		-0.0389802	-0.0887856	-0.0297422	-0.0387765		-0.043523	-0.0274592	-0.0825436	-0.0446187	-0.0962937	-0.0207336	-0.0533926
2017-11-05	-0.00394948	-0.0156289	-0.0112396	-0.04805	0.000346502		-0.0283763	-0.067425	-0.0152772	-0.0208565		-0.00454208	0.0014244	-0.0234355	-0.0215429	-0.028461	0.0200175	-0.0381796
2017-11-06	-0.0230523	-0.0283822	-0.0343713	0.00695473	-0.0129313		-0.0411256	-0.0566969	-0.0537568	-0.0396502		-0.0330764	-0.0136353	-0.0605405	-0.0508559	-0.062041	-0.0564902	-0.0641698
2017-11-07	0.0276706	0.0336829	0.0145432	0.0699699	0.0469286		0.0209866	-0.00400843	0.0296799	0.039338		0.0150909	0.0472364	0.0212273	0.000535134	0.0117113	0.0119505	-0.000822057
2017-11-08	0.628258	0.334337	0.369422	0.315924	0.294034		0.30157	0.212362	0.271304	0.282356		0.303666	0.294593	0.302385	0.212558	0.257722	0.422914	0.26388
2017-11-09	-0.208518	-0.15268	-0.121733	-0.180616	-0.142752		-0.129649	-0.24696	0.213633	-0.184247		-0.262061	-0.538364	-0.136844	-0.267747	0.152966	-0.168923	-0.211744
2017-11-10	-0.0971595	-0.0613672	-0.0862002	-0.0893172	-0.0245615		0.0380084	-0.0383051	-0.0225591	-0.0745602		-0.0966524	-0.0578783	0.0108957	-0.0713451	-0.0467111	-0.0748314	-0.0322707
2017-11-11	-0.0997409	-0.0744373	-0.0902846	-0.0892915	-0.0474868		-0.102178	-0.136112	-0.226353	-0.0858959		-0.111835	0.0935735	-0.0208356	-0.0908261	-0.310966	-0.0415082	-0.0970767
2017-11-12	-0.104696	-0.0645724	-0.072316	-0.0688708	-0.0463398		-0.0808867	-0.0808294	-0.137496	-0.0801146		-0.0766429	0.022489	0.0490912	-0.0820523	-0.213348	-0.0562739	-0.0836936
2017-11-13	1.84872	1.68688	1.69422	1.6778	1.01744		1.7865	1.66956	1.6863	1.5603		1.00982	1.83639	1.97096	1.70563	1.6212	2.03565	0.989732
2017-11-14	1.67068	1.62792	1.52657	1.45001	0.992342		1.34781	1.42287	1.46774	1.45081		0.824083	1.42997	1.13894	1.50867	1.2616	1.90521	0.943187
2017-11-15	0.466035	0.452819	0.261724	0.132969	1.09641		0.0378007	0.229943	0.0871902	0.253084		0.637634	0.22836	-0.0490352	0.115414	-0.159467	0.278187	1.03788
2017-11-16	0.59382	0.578855	0.402698	0.308031	1.34413		0.255881	0.347835	0.347246	0.334425		0.84451	0.0921993	-0.0292917	0.324652	0.151884	0.382551	1.30244
2017-11-17	-0.108187	-0.0726489	-0.217511	-0.269912	-0.0459757		-0.426146	-0.329945	-0.479483	-0.238424		-0.366694	-0.624478	-0.48436	-0.348774	-0.5816	-0.127484	-0.12225
2017-11-18	-0.0529114	-0.0548441	-0.134982	-0.195987	-0.0263999		-0.248982	-0.26704	-0.257662	-0.147609		-0.218239	-0.372484	-0.269156	-0.256953	-0.365146	-0.0279911	-0.114707
2017-11-19	-0.0456996	-0.0384369	-0.111385	-0.0568318	-0.0295329		-0.143651	-0.190659	-0.178964	-0.131081		-0.128088	-0.111966	-0.231056	-0.187255	-0.322432	-0.203271	-0.0759811
2017-11-20	-0.0689005	-0.0500275	-0.12287	0.499587	-0.0416139		1.0233	0.781747	1.22028	0.389393		0.834754	0.848781	0.946903	0.903394	1.11381	-0.166324	-0.109595
2017-11-21	-0.0425145	-0.03436	-0.104021	0.495397	-0.0351443		1.00884	0.722427	1.18489	0.429008		0.886164	0.766227	0.89399	1.01688	1.04384	-0.0643146	-0.0825016
2017-11-22	-0.0779976	-0.0447621	-0.111529	-0.12643	-0.0400868		-0.160462	-0.191608	-0.248731	-0.14205		-0.120053	-0.386094	-0.258906	-0.146154	-0.393716	-0.0383964	-0.0573763
2017-11-23	-0.0967834	-0.0598056	-0.104943	-0.148405	-0.0444886		-0.212075	-0.211688	-0.26733	-0.152779		-0.122131	-0.432372	-0.33619	-0.158563	-0.368313	-0.0463077	-0.0949624
2017-11-24	-0.0666497	-0.0414395	-0.0990732	-0.123699	-0.0329353		-0.17228	-0.192423	-0.246807	-0.133624		-0.122386	-0.178424	-0.270523	-0.145603	-0.352485	-0.0394205	-0.106325
2017-11-25	-0.0686775	-0.0363912	-0.0957435	-0.137163	-0.0312253		-0.144692	-0.191703	-0.239144	-0.131733		-0.107434	-0.0591825	-0.253914	-0.127058	-0.327641	-0.0217463	-0.106504
2017-11-26	-0.0773879	-0.0335093	-0.0972202	-0.122776	-0.0305724		-0.129052	-0.162859	-0.17779	-0.151521		-0.113238	-0.0877435	-0.231169	-0.113188	-0.280439	-0.0266327	-0.0766601
2017-11-27	-0.0985018	-0.0439692	-0.104275	-0.0840368	-0.0435325		-0.160366	-0.184615	-0.197654	-0.153177		-0.137305	-0.0608686	-0.217556	-0.120576	-0.309721	-0.0982703	-0.101264
2017-11-28	-0.0619949	-0.039791	-0.0902324	-0.133233	-0.0242792		-0.12655	-0.165426	-0.119366	-0.118597		-0.0854136	-0.0715471	-0.272644	-0.108664	-0.180776	0.00544681	-0.128392
2017-11-29	-2.46358	-2.38293	-1.4356	-1.62544	-2.38708		-1.58595	-2.04966	-1.19168	-1.61589		-1.59099	-0.0766968	-0.491521	-2.01335	-0.416539	-2.24648	-2.13302
2017-11-30	-1.84208	-1.95516	-1.17843	-1.35345	-2.02862		-1.13273	-1.54177	-0.923561	-1.29584		-1.41111	-0.0844397	-0.359009	-1.51848	-0.333447	-1.83453	-1.78666
2017-12-01	-0.0446788	-0.0165005	-0.0402413	-0.0461297	-0.00943095		-0.0674596	-0.0795094	-0.044916	-0.0528235		-0.0643225	-0.0456705	-0.0875272	-0.0704064	-0.118529	-0.0238568	-0.0328905
2017-12-02	-0.0383239	-0.0181088	-0.0467658	-0.039972	-0.0103806		-0.0532715	-0.0845559	-0.0528382	-0.0424757		-0.0383976	-0.0332618	-0.06182	-0.0577884	-0.0782201	-0.0254905	-0.0332358
2017-12-03	-0.0306297	-0.0202638	-0.0386884	-0.0210586	-0.0186133		-0.0503635	-0.0952537	-0.0442012	-0.0361312		-0.0270218	-0.0243456	-0.0466304	-0.0616205	-0.0600065	-0.0531621	-0.0363366
2017-12-04	-0.0706431	0.0141766	-0.0280752	-0.037237	-0.0390505		-0.130536	-0.144293	0.218817	-0.108583		-0.0533884	-0.304658	-0.118451	-0.135779	0.214681	-0.0667808	-0.0637538
2017-12-05	-0.0267454	0.0314571	-0.0208764	0.00949365	0.0223606		-0.0327337	0.0163793	0.336516	-0.108811		0.00462695	-0.347699	-0.166397	0.0173858	0.365704	-0.00172384	-0.0119215
2017-12-06	-0.0173829	-0.0326858	-0.00353196	0.074638	-0.0048767		-0.0218902	-0.0324781	-0.388255	-0.0399817		-0.0068882	0.33813	-0.036193	-0.0274566	-0.469245	-0.0864968	-0.0108873
2017-12-07	0.0044333	-0.0351802	-0.0257589	0.0500972	-0.0222018		-0.0298985	-0.0803884	-0.276665	0.0134227		-0.0157895	0.194273	-0.0798863	-0.0470101	-0.347768	-0.050247	-0.060875
2017-12-08	-0.0325362	-0.0554681	-0.0293518	0.014504	-0.0389253		-0.0356038	-0.0481724	-0.257723	0.0238976		-0.0419081	0.127264	-0.100974	-0.0633347	-0.323	-0.0678885	-0.0405767
2017-12-09	-0.0861028	-0.039545	-0.041531	-0.0560412	-0.0650606		-0.0762488	-0.0742795	-0.05993	-0.0415585		-0.060429	-0.0710631	-0.0919178	-0.0619183	-0.121997	-0.0741169	-0.036496
2017-12-10	-0.0893652	-0.0573787	-0.0591386	-0.0999774	-0.115892		-0.124543	-0.114893	-0.058613	-0.0608559		-0.0680245	-0.0867132	-0.120585	-0.085369	-0.115848	-0.0511433	-0.0531049
2017-12-11	-0.0503315	-0.0409088	-0.0309786	-0.0393068	-0.203637		-0.0713152	-0.0751524	-0.0413982	-0.0396486		-0.0358752	-0.0342297	-0.0499503	-0.0636477	-0.0790723	-0.020886	-0.0327771
2017-12-12	-0.0344169	-0.0414202	-0.0405001	-0.0236168	-0.308342		-0.110264	-0.0860032	-0.0570023	-0.0361312		-0.0598588	-0.0400551	-0.0701975	-0.0664866	-0.131837	-0.043663	-0.0571445
2017-12-13	-0.0344442	-0.0427245	-0.0215854	-0.0220983	-0.435471		-0.00511398	-0.0605932	-0.059051	-0.0391948		-0.0148755	-0.0137235	-0.0729925	-0.0587604	-0.0876046	-0.0388142	-0.0275093
2017-12-14	-0.00193985	-0.0182905	-0.0219029	0.00417155	-0.680213		-0.0134786	-0.0415119	-0.0216512	-0.0123913		-0.0121985	-0.0138392	-0.0496584	-0.0480698	-0.0423057	-0.010561	-0.0335925
2017-12-15	-0.0336676	-0.0147122	-0.021531	-0.0472047	-0.454059		-0.072513	-0.0485088	-0.0400096	-0.0214358		-0.0315638	-0.0286797	-0.0569348	-0.0429211	-0.0746243	0.00808992	-0.0209312
2017-12-16	-0.0113328	0.00710063	-0.0226098	-0.0174109	-0.261866		-0.00719869	-0.0479072	0.0192178	0.0228552		-0.0184556	-0.0754337	-0.0786975	-0.0437222	0.0017713	-0.0133057	-0.0453463
2017-12-17	1.07449		0.644545	0.696072	0.596678		0.490367	0.52371	0.53982			0.582084	0.580019	0.600196	0.548579	0.618447	0.663786	0.499534
2017-12-18	0.400427		0.221437	0.127202	0.187775		0.237278	0.146777	0.160247			0.0635934	0.127937	0.167078	0.108522	0.156195	0.25208	0.148628
2017-12-19	-0.0909835		-0.0778314	-0.127796	-0.114444		-0.0684967	-0.107821	-0.0898045			-0.153767	-0.109278	-0.101781	-0.158019	-0.115749	-0.0376279	-0.0705621
2017-12-20	-0.115125		-0.090252	-0.122359	-0.256702		-0.102913	-0.12285	-0.0779296			-0.0940299	-0.106197	-0.123204	-0.125589	-0.169042	-0.0787264	-0.0629317
2017-12-21	-0.0887593		-0.100004	-0.0747047	-0.202247		-0.0193514	-0.106752	0.324326			-0.0587967	-0.492711	-0.221149	-0.103914	0.338478	-0.127667	-0.148776
2017-12-22	0.0444248	-0.00640724	-0.0336667	0.0338601	0.0209554		-0.00439911	-0.0263859	0.131883	0.0285772		-0.00949548	-0.164798	-0.0735287	-0.0402182	0.157174	-0.0298911	-0.0946763
2017-12-23	-0.0509746	-0.0417193	-0.0425075	-0.0557616	-0.0755695		-0.0373959	-0.0434972	-0.23417	-0.0517969		-0.0351897	0.166311	-0.0154316	-0.0345993	-0.299685	-0.0579059	0.00623941
2017-12-24	-0.0869825	-0.0652269	-0.0560959	-0.0723128	-0.21722		-0.0566768	-0.0763496	-0.200985	-0.0776608		-0.0589403	0.0933056	-0.034915	-0.0553304	-0.27692	-0.0845107	-0.0206057
2017-12-25	-0.137387	-0.064455	-0.0585187	-0.0714579	-0.267103		-0.0891163	-0.0916953	-0.120645	-0.0650861		-0.0770499	0.0010683	-0.0652578	-0.0677231	-0.18602	-0.0796538	-0.0497492
2017-12-26	-0.156834	-0.0583774	-0.0460851	-0.0563915	-0.164808		-0.083123	-0.0839027	-0.129014	-0.0397564		-0.0570208	0.0221375	-0.0818343	-0.0694918	-0.16021	-0.132349	-0.0734294
2017-12-27	-0.105726	-0.0476778	-0.0499759	-0.0537738	-0.0435662		-0.048203	-0.0590596	-0.0231903	-0.0447622		-0.0395554	-0.0529508	-0.060359	-0.0409513	-0.0546819	-0.27362	-0.0265935
2017-12-28	-0.133204	-0.0508541	-0.0496062	-0.0551188	-0.0358309		-0.0604429	-0.0730641	-0.0968949	-0.055184		-0.0623921	-0.00765461	-0.0691554	-0.0536812	-0.148472	-0.556966	-0.0427305
2017-12-29	-0.185604	-0.0588615	-0.060587	-0.0700245	-0.0437956		-0.0745143	-0.0840346	-0.0669549	-0.062016		-0.0619002	-0.0630828	-0.081798	-0.0581814	-0.103549	-0.728425	-0.0551715
2017-12-30	-0.302676	-0.0540095	-0.0550107	-0.0781073	-0.0525833		-0.0796025	-0.0742537	0.020363	-0.0514735		-0.0639895	-0.129374	-0.079369	-0.0564249	-0.00304955	-0.164931	-0.0703648
2017-12-31	-0.450504	-0.0532777	-0.0502891	-0.0479054	-0.0346871		-0.0663483	-0.0640288	-0.0020547	-0.0397693		-0.0474208	-0.0887372	-0.0659278	-0.0457509	-0.0223984	-0.0416261	-0.0579978
2018-01-01	-0.55943	-0.0462272	-0.0392169	-0.0538686	-0.033123		-0.0464852	-0.0594854	-0.0280251	-0.0421507		-0.0291938	-0.060753	-0.0573144	-0.0479988	-0.0703162	-0.0212727	-0.0262269
2018-01-02	-0.672426	-0.0408766	-0.0388907	-0.0356317	-0.0262748		-0.0446309	-0.0493742	-0.0424628	-0.0333813		-0.0334812	-0.0170075	-0.0513251	-0.0514998	-0.0878481	-0.022913	-0.0416207
2018-01-03	-0.494315	-0.0522082	-0.0401021	-0.0515193	-0.0412787		-0.101233	-0.0567363	0.0299582	-0.0533899		-0.0589556	-0.150326	-0.160013	-0.0713497	-0.010891	-0.00514642	-0.0422587
2018-01-04	-0.312656	-0.0608622	-0.0303587	-0.0483617	-0.0217029		-0.0692896	-0.0635863	-0.0372888	-0.0341827		-0.0337467	-0.0388346	-0.123333	-0.0354594	-0.081049		-0.038252
2018-01-05	-0.323229	-0.0519091	-0.022725	-0.0267584	-0.00727815		-0.00844496	-0.0506744	-0.13433	-0.0195081		-0.028654	0.0698807	-0.0428115	-0.036374	-0.162789		-0.019315
2018-01-06	-0.20291	-0.0656933	-0.0367267	-0.0392055	-0.0210677		-0.00537779	-0.0534569	-0.0527789	-0.032424		-0.0577651	-0.0264396	-0.0721047	-0.0345796	-0.0925503		-0.0208654
2018-01-07	-0.06491	-0.0583726	-0.0318529	-0.0390448	-0.0115822		-0.012763	-0.0563605	-0.0217424	-0.0258687		-0.0380146	-0.0348962	-0.0683598	-0.0331995	-0.0483805		-0.0197179
2018-01-08	-0.0249284	-0.0304874	-0.0304262	-0.0207951	-0.00292762		-0.0299925	-0.0365229	-0.0372721	-0.0166778		-0.0262927	-0.0205077	-0.041231	-0.0250258	-0.0593871		-0.0143498
2018-01-09	-0.0618554	-0.0335575	-0.0560677	-0.0710626	-0.0314515		-0.0915043	-0.0713016	-0.0581232	-0.0334956		-0.0583288	-0.0708394	-0.115167	-0.0456496	-0.124826		-0.0574059
2018-01-10	0.235566	0.196028	0.181589	0.192758	0.204926		0.191602	0.161545	0.189279	0.217011		0.148691	0.211497	0.188787	0.161759	0.265664		0.136698
2018-01-11	0.0276903	-0.0120875	0.00252718	4.82075e-05	0.0105539		-0.00778847	-0.0225533	-0.138979	-0.0280168		-0.0277748	0.095077	-0.0143502	-0.0473684	-0.161395		0.0131809
2018-01-12	-0.0106775	-0.0348988	-0.0376358	-0.0237084	-0.0173107		-0.0373519	-0.0525218	-0.0568442	-0.0375263		-0.0324061	-0.0156151	-0.0691282	-0.0415787	-0.0942911		-0.0357496
2018-01-13	-0.0617841	-0.0577132	-0.0495214	-0.0773649	-0.0500792		-0.0770826	-0.0728064	-0.0558069	-0.0547737		-0.0689168	-0.0646503	-0.102269	-0.0426867	-0.11303		-0.0256942
2018-01-14	-0.0656016	-0.0668786	-0.0647149	-0.0987401	-0.0447036		-0.111395	-0.087699	-0.109018	-0.0519321		-0.0740138	-0.037427	-0.122164	-0.0610189	-0.167605		-0.0655903
2018-01-15	-0.0375109	-0.04248	-0.0510068	-0.0621957	-0.0303719		-0.0764853	-0.0698816	-0.0483851	-0.0329662		-0.0516539	-0.0359143	-0.0888445	-0.0360943	-0.0928987		-0.0767374
2018-01-16	-0.0456707	-0.0449599	-0.0479163	-0.0474908	-0.0387072		-0.058202	-0.0649684	-0.0695374	-0.039647		-0.0485721	-0.0423393	-0.0782241	-0.0262578	-0.12864		-0.0569488
2018-01-17	-0.0262661	-0.04303	-0.0352913	-0.0440873	-0.0121773		-0.0573166	-0.0663808	-0.0503592	-0.0305526		-0.0356228	-0.0416773	-0.0824983	-0.0477705	-0.0797373		-0.0627032
2018-01-18	-0.0144526	-0.0270281	-0.0258416	-0.0139673	-0.00496813		-0.0329475	-0.0396797	-0.0160087	-0.0275727		-0.0286431	-0.0320855	-0.0566595	-0.0271361	-0.0513083		-0.0412821
2018-01-19	-0.0482688	-0.0435575	-0.0318485	-0.0489338	-0.0298682		-0.0648534	-0.063953	-0.046084	-0.0436696		-0.0604116	-0.0575968	-0.0918588	-0.0343075	-0.095332		-0.0522762
2018-01-20	0.0834092	0.114219	0.0504087	0.0678938	0.0962618		-0.00415425	-0.0028991	0.0426894	0.094123		0.0805821	0.0350119	-0.0319808	0.0711244	0.0312123		-0.0126942
2018-01-21	0.31248	0.279052	0.149551	0.216538	0.234223		0.103583	0.0843998	0.101638	0.149452		0.149227	0.178222	0.0994665	0.110362	0.187184		0.0502063
2018-01-22	-0.0259446	-0.0519557	-0.0443757	-0.0140444	-0.0316584		-0.0580959	-0.056159	-0.00519378	-0.0393718		-0.0884301	-0.0936267	-0.0659762	-0.0824922	-0.0282601		-0.057858
2018-01-23	-0.0389518	-0.0570555	-0.0360612	-0.0534235	-0.0465211		-0.0486002	-0.047639	-0.0354211	-0.0404129		-0.067698	-0.0585601	-0.0710838	-0.0355637	-0.0954218		-0.0252141
2018-01-24	-0.127994	-0.132442	-0.079332	-0.155464	-0.118634		-0.156164	-0.111684	-0.183319	-0.0776833		-0.141459	-0.0772644	-0.15319	-0.0773556	-0.319451		-0.0719283
2018-01-25	-0.0266999	-0.0633059	-0.0657196	-0.0472493	-2.08082		-0.104141	-0.105842	0.0774763	-0.0125928		-0.0657415	-0.237471	-0.106643	-0.0539472	0.0565019		-0.102519
2018-01-26			-0.0525227	-0.034157	-1.79068		-0.0510488	-0.0798428	-0.099637	-0.000562765		-0.0405849	-0.00625457	-0.0851647	-0.0443481	-0.135557		-0.0730957
2018-01-27			-0.0314744	-0.0203548	-0.00533549		-0.0386982	-0.0460629	-0.0144118	-0.0192088		-0.0376947	-0.0454803	-0.0595513	-0.0293084	-0.0444255		-0.058782
2018-01-28			-0.0406654	-0.0763895	-0.0615138		-0.0600987	-0.0653927	-0.158492	-0.0640547		-0.0866498	0.0169162	-0.0969467	-0.0358298	-0.246469		-0.0246486
2018-01-29			-0.0918048	-0.153695	-0.102529		-0.159713	-0.14756	-0.167882	-0.094765		-0.151849	-0.119646	-0.171326	-0.0814537	-0.216045		-0.122294
2018-01-30			-0.0393866	-0.0554257	0.0063365		-0.0738896	-0.087555	-0.0440506	-0.0497245		-0.00689037	-0.0548378	-0.0844856	-0.0341926	0.00448607		-0.0639297
2018-01-31			-0.0370986	-0.0394032	0.0203971		-0.0559354	-0.0555952	-0.0241302	-0.0261455		-0.0356859	-0.0649166	-0.0849802	-0.0396362	-0.0359053		-0.0529832
2018-02-01			-0.047029	-0.0513474			-0.0567556	-0.0622148	-0.0896327	-0.0390066		-0.0606618	-0.0398557	-0.0952709	-0.0376423	-0.144756		-0.0531542
2018-02-02			-0.0326989	-0.0474779				-0.0416892	-0.0610418	-0.0220826		-0.0427155	-0.0364652	-0.164115	-0.0331556	-0.0929231		-0.0347862
2018-02-03			-0.0307828	-0.0218444				-0.0423515	-0.0537903	-0.00326637		-0.028937	-0.00957968	-0.12191	-0.025245	-0.093967		-0.0365454
2018-02-04			-0.0398846	-0.0352268				-0.0497667	-0.0908844	-0.023283		-0.0447874	-0.00573716	-0.056897	-0.0288413	-0.159592		-0.0408135
2018-02-05			-0.0358829	-0.0506146			-0.0663968	-0.0607872	-0.108837	-0.0310981		-0.047312	-0.0240626	-0.0876361	-0.0353627	-0.147879		-0.0403959
2018-02-06			-0.0452847	-0.0495299			-0.0604247	-0.0681251	-0.0711662	-0.0318946		-0.0367175	-0.0494506	-0.087869	-0.0293205	-0.107937		-0.0583118
2018-02-07			-0.0391082	-0.0527341			-0.0842328	-0.047548	-0.0793683	-0.0401007		-0.04013	-0.0448563	-0.0710354	-0.0299887	-0.13616		-0.0457195
2018-02-08			-0.0387145	-0.0669087			-0.0460743	-0.0573501	-0.111448	-0.0295277		-0.0336161	-0.0248113	-0.101539	-0.041686	-0.144861		-0.0603998
2018-02-09			-0.0526858	-0.0693657			-0.0621197	-0.0704332	-0.0755859	-0.0360701		-0.0495624	-0.0682082	-0.112536	-0.0316485	-0.10225		-0.0833023
2018-02-10			-0.0597975	-0.0706223			-0.0685786	-0.0670734	-0.0540914	-0.0447268		-0.0414706	-0.057192	-0.10466	-0.0388955	-0.0926964		-0.0743879
2018-02-11			-0.0381034	-0.0338722			-0.0207379	-0.0541752	-0.0472931	-0.0264254		-0.0259445	-0.00988404	-0.0406683	-0.0145287	-0.0618828		-0.034824
2018-02-12			-0.0358307	-0.0300027			-0.0480302	-0.0582746	-0.0344691	-0.00501219		-0.030073	-0.0193739	-0.0313305	-0.00590008	-0.0738056		-0.0439998
2018-02-13			-0.0280012	-0.0301706			0.0155709	-0.0414998	0.146388	-0.000332269		-0.0274135	-0.204786	0.0161265	-0.015884	0.172241		-0.031634
2018-02-14			0.306697	0.293658			0.230584	0.278743	0.14014	0.310364		0.289918	0.363827	0.296817	0.264771	0.162721		0.232275
2018-02-15			1.22846	1.02922			1.17408	1.03229	1.02325	0.867442		0.869689	1.0631	1.07209	0.756489	0.824335		1.0623
2018-02-16			0.344422	0.262204			0.427405	0.305691	0.422958	0.212197		0.195701	0.252372	0.301197	0.182899	0.262645		0.405447
2018-02-17			-0.0312222	-0.102656			0.0539795	-0.0480724	-0.10413	-0.0635752		-0.160407	-0.0485239	-0.0477194	-0.0752815	-0.14171		-0.0332506
2018-02-18			-0.173877	-0.180098			-0.111255	-0.178887	-0.204182	-0.14425		-0.230688	-0.186179	-0.230576	-0.194244	-0.228701		-0.197425
2018-02-19			-0.03841	0.00279764			0.111587	-0.0431062	-0.0119373	0.0598019		0.0110146	-0.0211331	-0.0937721	0.0486624	-0.0307877		-0.0611824
2018-02-20			0.0879532	0.201547			-0.0267783	0.0849378	0.128055	0.182838		0.204226	0.0795243	0.0656057	0.162471	0.135557		0.0771254
2018-02-21			-0.158031	-0.172684			-0.148049	-0.226009	-0.121343	-0.158771		-0.222969	-0.301835	-0.193364	-0.17664	-0.117633		-0.208408
2018-02-22			-0.11864	-0.0989313			-0.184178	-0.0498167	-0.109503	-0.0932283		-0.111567	-0.114134	-0.0791028	-0.0797349	-0.179914		-0.162011
2018-02-23			-0.108329	-0.0920521			-0.147999	-0.0922394	-0.145837	-0.0798234		-0.0810609	-0.0893079	-0.1403	-0.0559714	-0.204274		-0.136198
2018-02-24			-0.106542	-0.0813372			-0.131311	-0.10346	-0.149125	-0.0812956		-0.0738506	-0.0815635	-0.10237	-0.0667527	-0.190104		-0.157319
2018-02-25			-0.0859566	-0.0598785			-0.120367	-0.0684297	-0.112136	-0.0509506		-0.0627794	-0.0450846	-0.137978	-0.0421365	-0.164524		-0.0891143
2018-02-26			-0.112864	-0.111594			-0.165614	-0.126604	-0.168726	-0.103401		-0.1062	-0.121696	-0.199974	-0.0639183	-0.253472		-0.140249
2018-02-27			-0.18553	-0.239303			-0.317329	-0.208908	-0.214066	-0.145907		-0.169587	-0.272666	-0.324141	-0.133023	-0.293431		-0.253626
2018-02-28			0.497362	0.410456			0.413768	0.29075	0.363741	0.456669		0.45394	0.44207	0.51717	0.43604	0.343257		0.414164
2018-03-01			-0.112775	-0.211443			-0.145284	-0.18014	-0.209335	-0.208895		-0.210106	-0.156973	-0.183579	-0.201832	-0.226776		-0.173244
2018-03-02			-0.152042	-0.193677			-0.192818	-0.150405	-0.209698	-0.133937		-0.153194	-0.169754	-0.231929	-0.12356	-0.270617		-0.171401
2018-03-03			-0.160502	-0.166351			-0.20482	-0.165567	-0.196489	-0.116317		-0.134915	-0.146854	-0.166471	-0.23485	-0.221522		-0.212671
2018-03-04			-0.132116	-0.119276			-0.194944	-0.138634	-0.112939	-0.104007		-0.101162	-0.118522	-0.149804	-0.40703	-0.104353		-0.173965
2018-03-05			-0.0954868	-0.0720428			-0.136968	-0.0887629	-0.0544883	-0.0588961		-0.0733871	-0.114067	-0.111704	-0.411636	-0.0679195		-0.112032
2018-03-06			-0.0939775	-0.0961032			-0.0962165	-0.107523	-0.12994	-0.070906		-0.0942823	-0.0811587	-0.0529132	-0.513629	-0.15816		-0.0847475
2018-03-07			-0.107096	-0.13868			-0.161937	-0.129473	-0.166178	-0.0820422		-0.114488	-0.11815	-0.131381	-0.703733	-0.135115		-0.110509
2018-03-08			-0.104386	-0.119974			-0.150552	-0.122613	-0.143782	-0.0814565		-0.0931833	-0.0915327	-0.121095	-0.432864	-0.0972829		-0.09526
2018-03-09			-0.10528	-0.0981263			-0.145234	-0.1159	-0.154276	-0.0762802		-0.0825343	-0.0607225	-0.0882773	-0.165733	-0.16334		-0.092465
2018-03-10			-0.0785817	-0.0648921			-0.10026	-0.0794457	-0.0447547	-0.0356034		-0.0586552	-0.111878	-0.0288894	-0.0848142	-0.030774		-0.098364
2018-03-11			0.00961067	-0.00135624			0.0250832	0.0116313	0.000698081	0.014187		0.0255745	0.0179374	0.059996	0.0267537	0.0246323		0.0335975
2018-03-12			-0.0871267	-0.117171			-0.0486776	-0.0796443	-0.168321	-0.0682993		-0.0766973	-0.0382	-0.022342	-0.061616	-0.160413		-0.0659224
2018-03-13			-0.0816852	-0.108515			-0.0904748	-0.0820311	-0.102309	-0.0617779		-0.0562134	-0.0561496	-0.0667703	-0.0486488	-0.0843542		-0.0580389
2018-03-14			-0.0980314	-0.0873487			-0.0997446	-0.067328	-0.0687192	-0.0598872		-0.0705774	-0.0812515	-0.0930582	-0.0572548	-0.062668		-0.0895368
2018-03-15			-0.100737	-0.0670309			-0.101023	-0.0716577	-0.0377374	-0.059139		-0.0538716	-0.0943146	-0.119272	-0.053403	-0.0871572		-0.128631
2018-03-16			-0.0900671	-0.0874387			-0.105239	-0.0783182	-0.0726947	-0.0434154		-0.0509161	-0.0841231	-0.111301	-0.0348018	-0.0685525		-0.0994574
2018-03-17			-0.0805043	-0.101801			-0.106088	-0.0718956	-0.0779326	-0.0602879		-0.0646555	-0.0927532	-0.107774	-0.0375304	-0.107276		-0.0921328
2018-03-18			-0.0588428	-0.0628111			-0.0853123	-0.0587474	-0.0167235	-0.0231687		-0.0337728	-0.0880174	-0.0830806	-0.0208264	-0.0548463		-0.0778307
2018-03-19			-0.0452434	-0.0607382			-0.196173	-0.0472055	-0.0924889	-0.0268309		-0.0308761	0.502768	-0.180711	-0.00950738	-0.0644697		-0.0263749
2018-03-20			-0.0740015	-0.100416			-0.244297	-0.0770952	-0.131968	-0.0609041		-0.0575758	0.797326	-0.22518		-0.151622		-0.0580816
2018-03-21			-0.0815373	-0.0915636			-0.0984407	-0.091074	-0.0356173	-0.0792956		-0.0752565	-0.118957	-0.0507367		-0.0585228		-0.0448268
2018-03-22			-1.92604	-1.97494			-2.00055	-1.96117	-2.045	-1.90686		-1.95605	-1.70707	-1.94554		-0.166969		-1.95943
2018-03-23			-2.04429	-2.06487			-2.03655	-2.01254	-2.05623	-2.05061		-2.04885	-1.79821	-2.01314		-0.130872		-2.06304
2018-03-24			-0.0837296	-0.100625			-0.0852092	-0.0816614	-0.0331459	-0.0289709		-0.0620852	-0.115373	-0.0957292		-0.0628445		-0.0926705
2018-03-25			-0.061196	-0.070926			0.108904	-0.0466872	0.103512	-0.0213778		-0.00907327	-0.240825	0.0558231		0.1752		-0.0617513
2018-03-26			0.0679815	0.0739567			0.126217	0.083783	0.151213	0.108072		0.10918	0.0284332	0.151155		0.240196		-0.0939003
2018-03-27			0.136326	0.105533			0.155809	0.116061	0.0907825	0.21732		0.164379	1.00743	0.258145		0.228863		-0.0603275
2018-03-28			-0.0319812	-0.0789252			-0.0415759	-0.0366654	-0.0280191			0.000959777	0.223067	0.0925954		0.175329		-0.0224981
2018-03-29			-0.376245	-0.396013			-0.609744	-0.556849	-0.275196			-0.276273	-1.44611	-0.344848		-0.111598		-0.196876
2018-03-30			-0.413904	-0.419686			-0.202744	-0.154045	-0.131632	-0.0155736		1.50358	0.26539	2.51234		0.281189		-0.401721
2018-03-31			-0.0510742	-0.0988124			0.00492598	0.0258676	0.0486908	-0.0403067		1.75448	1.81665	2.25745		0.51748		0.0636338
2018-04-01			-0.0566657	-0.0759444			0.00525346	0.0282879	-0.0863385	-0.0336195		0.00719289	0.163917	-0.398686		0.256409		-0.0901681
2018-04-02			-0.0721311	-0.0467885			-0.000433619	0.0324903	-0.0819401	-0.0361489		-0.0217593	0.0775749	-0.425749		0.257284		-0.0947437
2018-04-03			-0.0542125	-0.0437965			0.07726	0.075307	0.0911794	-0.0316516		-0.0148798	-0.0889777	-0.416785		0.491943		-0.0536458
2018-04-04			-0.0246078	0.0403264			-0.156204	0.107497	0.113644	0.0346477		0.0109611	0.0321503	-0.396992		0.405887		-0.0756632

## Sheet:  AZ 2018 hive weight change
	Cloth_20	Cloth_20	Cloth_20	Cloth_20	Cloth_20	Cloth_20	Cloth_5	Cloth_5	Cloth_5	Cloth_5	Cloth_5	Cloth_5	Control	Control	Control	Control	Control	Control
date	hive1812	hive1813	hive1820	hive1824	hive1831	hive1835	hive1811	hive1815	hive1816	hive1819	hive1832	hive1839	hive1803	hive1808	hive1817	hive1826	hive1836	hive1837
2018-08-24	-0.104487	0.0232131	-0.105496	-0.225753	-0.111095	0.000265336	-0.150325	-0.199892	-0.126017	-0.0541256	-0.116604	-0.253779	-0.1344	-0.076619	-0.0789409	-0.157982	-0.247718	-0.075657
2018-08-25	0.0639259	0.0217217	-0.0530356	-0.0836842	-0.00431001	-0.00533716	-0.0002107	0.276233	-0.0835454	-0.0871942	0.166208	-0.388425	-0.0405981	0.0348184	0.119024	-0.0920582	-0.0973678	0.0181725
2018-08-26	-0.017763	-0.0526989	-0.0828307	-0.00301688	-0.0155745	-0.0794136	0.122876	0.314825	-0.122269	-0.157771	0.194475	-0.604673	-0.150786	-0.00592647	0.293391	-0.0841467	-0.100126	-0.00961024
2018-08-27	0.148049	-0.100726	0.0410986	0.206119	0.115211	-0.0593938	0.45187	0.594596	-0.108645	-0.062962	0.644327	-0.260636	-0.073102	0.150145	0.51994	-0.00192604	0.110071	0.0591782
2018-08-28	0.262035	-0.192135	-0.0093197	0.0757312	0.138237	-0.0989919	0.445722	0.909601	-0.112594	-0.0394288	0.602983	-0.519466	-0.0268713	0.248995	0.496166	0.085106	0.199446	0.0860809
2018-08-29	0.197778	-0.278583	-0.0888321	-0.079165	0.0267663	-0.20644	0.259934	0.327423	-0.147418	-0.117334	0.435521	-0.637004	-0.16523	0.167717	0.357317	0.0396526	0.152329	-0.0319474
2018-08-30	0.00262722	-0.43524	-0.342594	-0.228581	-0.174793	-0.358903	0.0467921		-0.304031	-0.344288	0.161308	-0.599726	-0.267915	-0.0429082	0.199681	-0.161713	0.0346148	-0.217031
2018-08-31	0.0198298	-0.349923	-0.26144	-0.182747	-0.148107	-0.261717	0.0695174		-0.210114	-0.269087	0.0893032	-0.436031	-0.108718	0.00665318	0.175799	-0.111476	0.10195	-0.127164
2018-09-01	0.0616672	-0.241991	-0.100089	-0.0708208	-0.0885386	-0.166309	0.228685	0.354175	-0.096605	-0.131564	0.121912	-0.280444	-0.0250392	0.124882	0.145526	0.0748055	0.153614	-0.010634
2018-09-02	0.0945752	-0.070848	-0.0966985	-0.0406202	-0.0392493	-0.0756184	0.175516	0.263553	-0.0414582	-0.139981	0.120273	-0.14779	0.0660528	0.169753	0.098718	0.0372409	0.141696	0.021513
2018-09-03	0.973687	0.685006	0.405486	0.418952	0.466196	0.284346	0.839655	0.805618	0.619446	0.634743	0.737596	0.278329	0.594757	0.774934	1.03583	0.551505	0.90596	0.430705
2018-09-04	0.075944	-0.249485	-0.0861762	-0.0250568	-0.127691	-0.197992	0.322815	0.0129249	-0.259799	-0.0964845	0.166895	-0.216818	0.112337	0.124867	0.292327	-0.0931748	0.434565	-0.0217338
2018-09-05	-0.00351818	-0.161038	-0.0675336	0.0291728	-0.0550921	-0.083137	0.150607		-0.0762142	-0.0771146	0.0298237	-0.140622	0.146204	0.0318155	0.0484006	0.0279722	0.114335	0.0454547
2018-09-06	0.153947	-0.149955	-0.0257357	0.109426	0.0136999	-0.0617362	0.422648		0.0282525	0.00736319		-0.0856771	0.0903655	0.0997414	0.0372327	0.178606	0.330374	0.0885186
2018-09-07	0.230665	-0.176564	0.00350152	0.299112	0.0526143	-0.0393871	0.55728	0.0812555	-0.0217013	0.0525059		-0.121912	0.0925677	0.182435	0.197693	0.257047	0.498488	0.0496587
2018-09-08	-0.0481047	-0.302888	-0.19972	0.0423727	-0.0914877	-0.155495	0.244849	0.245778	-0.134048	-0.0908445	-0.0391102	-0.262867	-0.00271776	0.0127564	0.0234105	0.004716	0.251195	-0.0469594
2018-09-09	-0.034696	-0.255709	-0.191556	0.0117385	-0.0473025	-0.181559	0.219139	0.25511	-0.0920591	-0.0763944	-0.00503822	-0.259551	-0.04068	0.0545509	0.00430788	-0.039704	0.189521	-0.0418193
2018-09-10	0.0313606	-0.251018	-0.202006	0.0628526	-0.0833238	-0.198965	0.198393	0.233262	-0.0863307	-0.0406324	0.107888	-0.22787	-0.0432718	0.0779429	-0.0463032	-0.0443171	0.171244	-0.0609309
2018-09-11	0.0218447	-0.207167	-0.191698	0.0511581	-0.135858	-0.179043	0.109196	0.173263	-0.082542	-0.124457	-0.0323905	-0.173673	-0.110981	0.0165195	0.00110961	-0.0553469	0.097563	-0.0756011
2018-09-12	-0.100116	-0.19485	-0.289753	-0.15712	-0.22927	-0.20095	-0.161665	-0.0281564	-0.14849	-0.259761	-0.14491	-0.146898	-0.164556	-0.0909918	-0.260544	-0.1794	-0.0967928	-0.148702
2018-09-13	-0.12343	-0.151368	-0.345139	-0.133493	-0.235271	-0.140508	-0.149338	-0.144702	-0.173586	-0.299239	-0.119685	-0.115036	-0.240165	-0.141801	-0.283056	-0.210004	-0.197429	-0.123996
2018-09-14	-0.157651	-0.185713	-0.282314	-0.121283	-0.22862	-0.197168	-0.104525	-0.0936943	-0.188937	-0.294779	-0.172214	-0.121457	-0.340985	-0.0905028	-0.15231	-0.227677	-0.204918	-0.150786
2018-09-15	-0.242182	-0.13292	-0.31314	-0.274095	-0.248777	-0.14488	-0.260888	-0.267731	-0.146289	-0.30834	-0.230066	-0.0967036	-0.366823	-0.201683	-0.267898	-0.270823	-0.287025	-0.170231
2018-09-16	-0.274558	-0.115185	-0.313598	-0.353483	-0.21789	-0.124614	-0.269723	-0.354861	-0.247271	-0.379292	-0.289407	-0.0851307	-0.339571	-0.276179	-0.24211	-0.40221	-0.293429	-0.169905
2018-09-17	-0.182708	-0.172765	-0.242277	-0.255486	-0.277808	-0.183205	-0.219771	-0.238832	-0.115395	-0.227785	-0.351821	-0.0861399	-0.241838	-0.176066	-0.192813	-0.257736	-0.326157	-0.252738
2018-09-18	-0.15818	-0.0762029	-0.206054	-0.175037	-0.126444	-0.0882371	-0.124308	-0.150733	-0.0982637	-0.279048	-0.104727	-0.0291217	-0.223428	-0.0669874	-0.0856986	-0.137551	-0.140417	-0.0704292
2018-09-19	0.648522	0.772573	0.398736	0.139187	0.412036	0.47288	0.368351	0.552717	0.488126		0.352365	0.479043	0.268843	0.362352		0.280499	0.327609	0.416758
2018-09-20	0.539237	0.767872	0.260738	0.193338	0.250106	0.309283	0.406363	0.217066	0.458602		0.162225	0.395233	0.23121	0.389149		0.12854	0.276472	0.180376
2018-09-21	-0.307314	-0.412491	-0.522382	-0.219777	-0.322923	-0.353257	-0.184839	-0.502074	-0.518075	-0.393824	-0.231398	-0.239467		-0.194464	-0.247057	-0.515187	-0.415267	-0.343714
2018-09-22	-0.122946	-0.284562	-0.241891	0.00208453	-0.169583	-0.202969	-0.0338833	-0.0535883	-0.20778	-0.202231	0.0367795	-0.186701		0.0567905	0.0115094	-0.285631	-0.227067	-0.199834
2018-09-23	-0.08848	-0.234674	-0.264906	-0.0502045	-0.207811	-0.172194	-0.0394752	0.0221347	-0.216219	-0.241563	-0.0381007	-0.140481	-0.224283	-0.0512373	-0.0905113	-0.255679	-0.191609	-0.194266
2018-09-24	0.0977492	-0.144468	-0.17343	-0.0176813	-0.0552527	-0.131224	0.166764	0.100747	-0.00726389	-0.0883271	0.124506	-0.0633061	-0.201648	0.139007	-0.0327073	-0.18275	-0.0998374	-0.0833588
2018-09-25	0.105789	-0.142882	-0.202982	-0.0200706	-0.0196906	-0.107398	0.164843	0.147384	-0.0412283	-0.0367913	0.164504	-0.0657888	-0.101212	0.165856	0.0125277	-0.079868	-0.0793378	-0.0917956
2018-09-26	0.108448	-0.134601	-0.175065	-0.00444042	-0.0697361	-0.126917	0.12019	0.251553	-0.0250664	-0.0506742	0.152896	-0.0800665	-0.149457	0.153052	-0.0271114	-0.0953156	-0.142515	-0.08227
2018-09-27	0.0760217	-0.207027	-0.13713	0.0517341	-0.100556	-0.168619	0.144417	0.261538	0.00442435	-0.0412326	0.138587	-0.088551	-0.0452995	0.286669	0.0772264	-0.109603	-0.16529	-0.129173
2018-09-28	0.0672156	-0.204465	-0.113896	0.0259694	-0.0698967	-0.0891832	0.32087	0.333043	0.0421036	-0.0243883	0.155142	-0.0822675	-0.205719	0.345943	0.215566	-0.11362	-0.0733092	-0.0882645
2018-09-29	0.132969	-0.147621	-0.0982531	0.107134	0.160384	-0.0997401	0.736582	0.431603	0.0576381	0.0285681	0.239341	-0.0843711	-0.146715	0.48832	0.319662	-0.0185644	0.213775	0.0139262
2018-09-30	0.532096	0.261257	0.154081	0.465682	0.674891	0.12354	1.11412	0.837224	0.437111		0.54646	0.164422	0.225209	0.823282	0.612616	0.297328	0.904415	0.422146
2018-10-01	0.901156	0.84117	0.524549	0.601321	0.723016	0.52427	0.83738	0.694356	0.867589		0.630221	0.485151	0.512577	0.89286	0.754258	0.541505	0.823248	0.5443
2018-10-02	-0.307002	-0.257607	-0.307608	-0.491392	-0.321881	-0.15675	-0.476644	-0.33269	-0.463851		-0.429585	-0.210021	-0.266732	-0.352226	-0.421574	-0.238746	-0.427939	-0.248607
2018-10-03	-0.176908	-0.222928	-0.1746	-0.213001	-0.187742	-0.133636	-0.181922	0.000106016	-0.209393		-0.188818	-0.264563	0.147931	-0.180919	-0.196448	-0.139373	-0.293107	-0.100722
2018-10-04	-0.262711	-0.254522	-0.192386	-0.227632	-0.231425	-0.164726	-0.212304	-0.316338	-0.313072	-0.593056	-0.195195	-0.171412	-0.650763	-0.259704	-0.301817	-0.247166	-0.266065	-0.21071
2018-10-05	-0.188671	-0.257662	-0.229046	-0.257538	-0.207378	-0.1807	-0.212669	-0.164654	-0.252402	-0.249096	-0.161411	-0.153924	-0.737676	-0.238686	-0.152449	-0.217153	-0.198733	-0.165316
2018-10-06	-0.142534	-0.217394	-0.202241	-0.254721	-0.185173	-0.158146	-0.109761	-0.0857082	-0.152965	-0.215008	-0.146998	-0.127063	-0.305279	-0.125352	-0.107547	-0.193479	-0.159747	-0.173349
2018-10-07	0.134053	0.00561204	0.0401822	-0.0672597	0.0409057	-0.0205983	0.201276	0.34059	0.204857	0.0123257	0.159298	0.00840226	-0.0442956	0.115607	0.204307	-0.0269722	0.122844	-0.0759081
2018-10-08	0.381459	0.316685	0.16351	0.0647916	0.216283	0.219058	0.311574	0.359526	0.382107	0.211818	0.186286	0.20876	0.0827491	0.385822	0.27959	0.0905437	0.225791	0.175026
2018-10-09	0.0675126	-0.171939	-0.0244061	-0.151978	-0.165335	-0.146724	-0.00639376	0.100216	-0.174496	-0.172691	0.0979813	-0.103103	-0.243699	-0.0356807	-0.0520928	-0.141243	-0.168985	-0.0499506
2018-10-10	0.186011	-0.117695	0.297391	0.0241214	-0.0857941	-0.13533	0.277659	0.38741	0.135772	0.0847968	0.520207	-0.16097	-0.164299	0.211275	0.217576	-0.0784518	-0.0265372	0.163891
2018-10-11	0.149314	-0.0484272	0.293743	0.11192	-0.0451475	-0.0713361	0.381012	0.284159	0.198444	0.133075	0.48202	-0.113505	0.0469602	0.362098	0.218771	-0.0723363	0.0296681	0.147561
2018-10-12	0.276781	0.408829	0.29664	0.186989	0.284756	0.275971	0.184414	0.299389	0.381059	0.402378	0.297341	0.213783	0.319821	0.482925	0.375069	0.15087	0.209526	0.219877
2018-10-13	0.0495363	0.19746	-0.0333914	-0.0680192	0.0839134	0.0909557	-0.0866023	0.0599159	-0.0528755	0.00653282	-0.0715506	0.128475	0.045976	0.0146455	0.0211543	-0.0129058	0.0190665	0.0340585
2018-10-14	0.00505491	0.0753222	-0.110298	-0.134645	-0.0230807	0.0452941	-0.0307092	-0.125434	-0.120561	-0.0750066	-0.124055	0.0922422	0.137211	-0.0638855	-0.147262	-0.0518276	-0.0107181	-0.0170459
2018-10-15	-0.0901843	-0.166653	-0.0503379	-0.100515	-0.295021	-0.137746	-0.0845726	-0.150849	-0.119592	-0.266228	0.0662551	-0.107322	-0.1078	0.0647478	-0.209093	-0.179482	-0.130613	-0.032634
2018-10-16	0.177211	0.137461	0.151015	0.0341392	0.098665	0.0561685	0.148312	0.142006	0.161857	0.0597524	0.229662	0.101311	0.205151	0.286763	0.13778	0.00299119	0.110157	0.201845
2018-10-17	-0.488991	-0.457243	-0.372413	-0.518198	-0.507548	-0.342124	-0.363392	-0.590211	-0.625264	-0.550176	-0.503629	-0.250597	-0.249708	-0.465135	-0.549477	-0.445734	-0.487431	-0.380026
2018-10-18	-0.438989	-0.416405	-0.333917	-0.425415	-0.444574	-0.289753	-0.285379	-0.493423	-0.445743	-0.471693	-0.3244	-0.199063	-0.440753	-0.240732	-0.469816	-0.466269	-0.453137	-0.297579
2018-10-19	-0.0711587	-0.209658	-0.0825236	-0.159308	-0.20911	-0.128318	-0.165522	-0.080206	-0.114089	-0.209468	-0.0152902	-0.110313	0.0608402	0.18337	-0.186175	-0.274931	-0.212298	-0.00440362
2018-10-20	-0.143525	-0.218797	-0.127437	-0.246635	-0.277036	-0.156128	-0.100384	-0.145208	-0.126132	-0.214552	-0.0665578	-0.128316	-0.0923705	0.0966882	-0.208865	-0.260247	-0.251324	-0.10025
2018-10-21	-0.0774518	-0.0603519	-0.132767	-0.195657	-0.16008	-0.0580541	0.0975981	-0.130915	-0.0331449	-0.0985793	-0.0795098	-0.0455518	0.0185693	0.0729641	-0.10243	-0.177489	-0.20395	-0.10948
2018-10-22	0.185676	0.16515	0.0776411	-0.00141596	0.0346589	0.0449896	0.123366	0.00015751	0.0767578	0.188003	0.069901	0.0631935	0.626438	0.306567	0.0492709	-0.0454004	0.0118394	0.049999
2018-10-23	0.200005	0.0523903	0.0784208	0.0171886	0.0649229	0.0491654	0.064074	-0.0541047	-0.0064838	0.0379242	0.0444496	0.0836588	0.301532	0.271394	0.0485311	0.00575997	0.0292444	0.0475295
2018-10-24	-0.0362084	-0.0997857	-0.0737537	-0.193623	-0.113606	-0.0332322	-0.128757	-0.216177	-0.12224	-0.108404	-0.120478	0.00208078		-0.0609481	-0.187828	-0.144971	-0.120782	-0.0836961
2018-10-25	-0.0222575	-0.264862	-0.0505823	-0.0999769	-0.181545	-0.119816	0.141237	-0.09304	-0.118009	-0.212337	0.0175755	-0.119804		0.280281	-0.297277	-0.186965	-0.166712	-0.0377453
2018-10-26	0.16813	-0.172972	0.0139289	-0.0372334	-0.0993985	-0.0843593	0.277883	-0.003494	0.00429297	-0.0916848	0.0741598	-0.0783358	-0.0015894	0.489413	-0.125453	-0.184656	-0.106957	0.0370875
2018-10-27	0.240245	-0.163349	0.0189175	0.0536762	-0.0989666	-0.0595874	0.367043	0.0646488	0.00193627	-0.0964056	0.0970384	-0.0796251	-0.028811	0.577405	-0.0526389	-0.190678	-0.0661835	0.0310204
2018-10-28	0.272204	-0.158108	0.0253788	0.100853	-0.0444125	-0.0458182	0.453088	0.118829	0.0747312	-0.0674494	0.117212	-0.0748212	0.0314711	0.501129	-0.0139876	-0.154457	-0.027144	0.0667863
2018-10-29	0.186185	-0.153888	-0.0160189	0.0190245	-0.0645335	-0.085064	0.317657	0.0417977	0.00830839	-0.0840042	0.0409959	-0.0846603	0.0293297	0.373515	-0.0577039	-0.161396	-0.0682551	0.0221724
2018-10-30	0.125703	-0.0925665	0.0124868	-0.00368393	-0.0796261	-0.095499	0.207327	0.0144016	0.00559531	-0.0636395	0.010417	-0.0748821	0.0430337	0.334076	-0.0852069	-0.126827	-0.0661063	-0.0136857
2018-10-31	0.104342	-0.0521701	0.0456982	-0.0397546	-0.0654473	-0.0578105	0.147977	0.0260937	-0.0230283	-0.0802141	0.0341643	-0.0399549	-0.142183	0.24354	-0.103037	-0.103928	-0.0802231	-0.0320503
2018-11-01	0.174768	-0.0458204	0.0157713	-0.0485247	-0.0190101	-0.0513576	0.153152	-0.0157964	0.0156971	-0.0725105	0.0174802	-0.0279147	-0.570402	0.165083	-0.124472	-0.0943731	-0.0915328	0.0252543
2018-11-02	0.182854	-0.0729774	0.00768951	-0.033595	-0.0570758	-0.0285192	0.180283	-0.000596721	0.00372473	-0.0122813	0.0491246	-0.0360049	-0.112528	0.177636	-0.0969491	-0.0861257	-0.0979519	0.0447833
2018-11-03	0.118855	-0.0726383	-0.0192439	-0.125112	-0.0678039	-0.0438782	0.111213	-0.0357548	-0.00786333	-0.051026	0.0144926	-0.0424192	-0.0771832	0.120783	-0.142402	-0.0646684	-0.137521	-0.00966166
2018-11-04	0.0889095	-0.0515594	-0.0450326	-0.130014	-0.0749387	-0.0769451	0.0697053	-0.0153587	-0.0515271	-0.0919972	0.000715854	-0.0419215	-0.0430929	0.0818233	-0.157142	-0.0825066	-0.108281	-0.0338392
2018-11-05	0.0143621	-0.0670906	-0.102521	-0.149005	-0.118152	-0.0738068	-0.0279125	-0.0965794	-0.0905104	-0.123992	-0.0409611	-0.0497392	-0.0572898	0.00275299	-0.183361	-0.097862	-0.136578	-0.0710145
2018-11-06	-0.0104129	-0.0850693	-0.129616	-0.169729	-0.113749	-0.0963472	-0.035672	-0.124088	-0.126267	-0.172933	-0.0688249	-0.0567776	-0.0594601	0.00580306	-0.214557	-0.0928132	-0.156123	-0.0963882
2018-11-07	-0.0966434	-0.113549	-0.159885	-0.175676	-0.188995	-0.12232	-0.105361	-0.192441	-0.173013	-0.206747	-0.117742	-0.0598463		-0.178609	-0.290467	-0.105781	-0.17502	-0.167583
2018-11-08	-0.204481	-0.136521	-0.216134	-0.228099	-0.225466	-0.136182	-0.253498	-0.328948	-0.220037	-0.195878	-0.195169	-0.0684693		-0.311657	-0.331439	-0.13761	-0.204602	-0.230561
2018-11-09	0.0792612	0.0378315	0.0464506	0.00603224	0.0782379	0.0776824	0.0357705	-0.0306281	-0.0209525	0.0360727	0.00223988			0.03991	-0.0574537	0.0741262	-0.01678	0.0115898
2018-11-10	0.00877566	0.00525848	-0.00123309	-0.0588443	0.0190435	0.0386389	0.000274365	-0.066024	-0.0484643	-0.00438865	-0.0308302		1.46938	0.00276975	-0.125544	0.00860743	-0.0747044	-0.0450782
2018-11-11	-0.0629983	-0.0716885	-0.105328	-0.170951	-0.081775	-0.0773018	-0.0264694	-0.138368	-0.106272	-0.172626	-0.0599017		-0.234305	-0.00524393	-0.168175	-0.0748993	-0.121237	-0.12898
2018-11-12	-0.155891	-0.0756902	-0.103721	-0.19437	-0.127459	-0.0739112	-0.0572846	-0.148553	-0.138871	-0.179078	-0.111044		-0.165576	-0.0543574	-0.203702	-0.082139	-0.138388	-0.12875
2018-11-13	-0.453191	-0.277759	-0.32554	-0.448079	-0.362039	-0.267228	-0.363261	-0.395205	-0.314022	-0.364587	-0.30766		-0.347976	-0.381704	-0.444848	-0.297674	-0.362612	-0.385902
2018-11-14	-0.47804	-0.273945	-0.336742	-0.390081	-0.376124	-0.243832	-0.384344	-0.450474	-0.346146	-0.349803	-0.292936		-0.277985	-0.348647	-0.375143	-0.29954	-0.317297	-0.345275
2018-11-15	-0.237701	-0.103972	-0.155176	-0.161242	-0.177782	-0.0459748	-0.162207	-0.289455	-0.163107	-0.153884	-0.145087		-0.0830221	-0.207611	-0.170042	-0.0954427	-0.140228	-0.185559
2018-11-16	-0.139488	-0.0670665	-0.146298	-0.154288	-0.136197	-0.0623908	-0.148415	-0.325289	-0.129347	-0.145916	-0.13011		-0.129033	-0.22106	-0.177628	-0.0639286	-0.115663	-0.170721
2018-11-17	-0.165857	-0.0546885	-0.150186	-0.189126	-0.135576	-0.0676867	-0.313973	-0.471782	-0.156204	-0.125345	-0.124834		-0.00903443	-0.205007	-0.175372	-0.108445	-0.131949	-0.253801
2018-11-18	-0.195596	-0.0687732	-0.221102	-0.153368	-0.132119	-0.0588653	-0.323555	-0.469815	-0.125176	-0.140488	-0.115118		-0.0569213	-0.126787	-0.148095	-0.154459	-0.142011	-0.315859
2018-11-19	-0.219262	-0.067547	-0.192143	-0.193755	-0.143124	-0.0545351	-0.271695	-0.404704	-0.148257	-0.132174	-0.151439		-0.0844523	-0.165048	-0.133577	-0.130842	-0.138739	-0.262441
2018-11-20	-0.225858	-0.087427	-0.179349	-0.219098	-0.163805	-0.0491762	-0.347193	-0.403991	-0.189755	-0.11755	-0.203035		-0.128155	-0.247681	-0.147304	-0.146992	-0.140096	-0.230889
2018-11-21	-0.172223	-0.059092	-0.172349	-0.193583	-0.10921	-0.0565904	-0.182971	-0.287197	-0.147616	-0.109738	-0.134712		-0.0864845	-0.161614	-0.118025	-0.108091	-0.107882	-0.237837
2018-11-22	-0.06344	-0.0236101	-0.0859399	-0.0955789	-0.0184494	-0.0340652	-0.0325585	-0.159603	-0.0568679	-0.0517939	-0.0297012		-0.0844735	0.00574822	-0.0693482	-0.0304793	-0.0151866	-0.135014
2018-11-23	-0.0658357	-0.0293909	-0.0523749	-0.0808129	-0.037161	0.00037408	-0.0293388	-0.119382	-0.0566495	-0.0235431	-0.0229376		-0.00233709	0.0558596	-0.0492818	-0.0263428	0.00509651	-0.0640567
2018-11-24	-0.130741	-0.0452338	-0.109857	-0.111007	-0.078494	-0.038565	-0.0454748	-0.180926	-0.0997664	-0.0755788	-0.0690928		-0.038901	-0.0780831	-0.0812993	-0.0644914	-0.0462181	-0.079737
2018-11-25	-0.117526	-0.0424969	-0.096057	-0.10241	-0.0777817	-0.0183429	-0.0818729	-0.205929	-0.0838936	-0.0392528	-0.066349		-0.0819302	-0.0923142	-0.0694287	-0.0615426	-0.0554956	-0.0813899
2018-11-26	-0.108523	-0.0328944	-0.0497061	-0.11101	-0.0666279	-0.00358855	-0.138421	-0.181509	-0.0763357	-0.0619689	-0.0521953			-0.0715168	-0.0402831	-0.062172	-0.0524072	-0.0731498
2018-11-27	-0.146349	-0.0684212	-0.0799915	-0.118591	-0.109278	-0.0205766	-0.245588	-0.371312	-0.107692	-0.0594531	-0.0806767			-0.133914	-0.0543794	-0.0832208	-0.0862442	-0.175318
2018-11-28	-0.133932	-0.0796775	-0.12628	-0.148579	-0.147056	-0.0536739	-0.251994	-0.407915	-0.125638	-0.102813	-0.142687			-0.178463	-0.0912488	-0.0920355	-0.0934319	-0.219602
2018-11-29	-0.190928	-0.0955911	-0.141659	-0.173765	-0.188157	-0.0872127	-0.259705	-0.292698	-0.161318	-0.121057	-0.17337			-0.249695	-0.114653	-0.120489	-0.131022	-0.22941
2018-11-30	0.172612	0.28168	0.103113	-0.0288119	0.0822857	0.147087	0.067571	0.0846526	0.236498	0.201717	0.0188302			0.0767226	0.217276	0.213664	0.200003	0.0449285
2018-12-01	-0.0669049	-0.00442599	-0.0283626	-0.0756781	-0.0542813	-0.00921932	-0.0670799	-0.100151	-0.0590801	-0.0494278	-0.0867062			-0.0486625	-0.0258625	-0.00636517	-0.0224909	-0.0910455
2018-12-02	-0.135267	-0.0508844	-0.0356245	-0.0680041	-0.0743249	-0.0154438	-0.0975435	-0.119858	-0.0898666	-0.0704963	-0.0945579		-0.060772	-0.0700953	-0.0559481	-0.0375677	-0.0509393	-0.0815411
2018-12-03	-0.0913433	-0.0337333	-0.0257469	-0.0515249	-0.0199664	-0.0104699	-0.0531373	-0.0754549	-0.0576496	-0.0417801	-0.0445071		-0.0353218	-0.0381153	-0.0280099	-0.0238372	-0.0387262	-0.0607116
2018-12-04	-0.123817		-0.0483283	-0.088816	-0.0708606	-0.0297372	-0.126723	-0.123989	-0.0707108	-0.057549	-0.0835885		-0.0467858	-0.103733	-0.0655146	-0.0683465	-0.0672957	-0.109587
2018-12-05	-0.172248		-0.0808773	-0.16284	-0.167668	-0.0418425	-0.307167	-0.210543	-0.126382	-0.072134	-0.161691		-0.0838972	-0.214474	-0.0760037	-0.0689351	-0.137414	-0.139762
2018-12-06	0.00335979	0.125438	0.0447818	-0.0429018	0.0310581	0.0777694	-0.0786214	-0.0385733	0.0363687	0.0680068	-0.0407311		0.0496507	0.00997444	0.0610414	0.0541274	6.65814e-05	-0.0237436
2018-12-07	0.490844	0.562827	0.411925	0.271854	0.502836	0.406862	0.384744	0.360507	0.649853	0.643826	0.26827		0.436222	0.469746	0.568728	0.354672	0.373796	0.339949
2018-12-08	-0.00298208	-0.0561252	0.00637122	-0.0691593	-0.0325706	0.000841679	-0.100364	-0.0527674	0.0702904	0.095585	-0.112677		-0.0218058	-0.0523098	0.0708603	-0.0203165	-0.018434	-0.0507596
2018-12-09	-0.151049	-0.148483	-0.0709644	-0.163724	-0.16013	-0.0643025	-0.157987	-0.152121	-0.153115	-0.176307	-0.177208		-0.0853729	-0.171272	-0.0902306	-0.0688155	-0.0887016	-0.126966
2018-12-10	-0.182946	-0.132785	-0.0861553	-0.154222	-0.207344	-0.0693461	-0.188342	-0.179362	-0.183266	-0.253336	-0.172462		-0.136375	-0.20338	-0.115177	-0.0896147	-0.15055	-0.117097
2018-12-11
2018-12-12
2018-12-13	-0.104891	-0.0163026	-0.0463911	-0.0806825	-0.0782697	-0.0255527	-0.0761855	-0.0476983	-0.0966247	-0.180785	-0.0628938		-0.0238138	-0.110517	-0.0328335	-0.0193618	-0.0583647	-0.078624
2018-12-14		-0.0553008	-0.0525533	-0.090708	-0.116167	-0.0404006			-0.100469	-0.154889	-0.0872571		-0.167279	-0.114643	-0.0637001	-0.0568039	-0.0906582	-0.0681579
2018-12-15		-0.0479547	-0.072601	-0.123674	-0.16215	-0.0578779			-0.113099	-0.164095	-0.116698		-0.103656	-0.137846	-0.0963617	-0.0617211	-0.106712	-0.0962355
2018-12-16		-0.0287641	-0.0497302	-0.100753	-0.10802	-0.0399352			-0.0805006	-0.150128	-0.10076		-0.0635959	-0.1239	-0.0648445	-0.034932	-0.0818679	-0.0822549
2018-12-17		0.0571875	-0.00267678	-0.0634621	-0.0298352	0.0224622			-0.00523729	-0.0919643	-0.0616982		0.0132991	-0.064181	0.0091858	0.019156	-0.024222	-0.057052
2018-12-18		0.103946	0.0532141	-0.0240183	0.0459037	0.0656118			0.0827226	-0.0112849	-0.000709801		0.0674011	0.00718032	0.0909051	0.070032	0.0682157	-0.0126907
2018-12-19		-0.0888605	-0.0568699	-0.0866299	-0.104468	-0.0540958			-0.0950267	-0.166512	-0.0822975		-0.0332911	-0.135948	-0.0615396	-0.0706402	-0.0778579	-0.0859523
2018-12-20		-0.0650383	-0.0455567	-0.0919344	-0.121471	-0.0395633			-0.0840841	-0.142553	-0.0858254			-0.149185	-0.0563811	-0.0639013	-0.103271	-0.0749826
2018-12-21		-0.0482391	-0.0562799	-0.115965	-0.122793	-0.0486934			-0.087955	-0.164202	-0.0813592			-0.160133	-0.0683887	-0.0617014	-0.109009	-0.0771874
2018-12-22	-0.113031	-0.0453045	-0.0499585	-0.103062	-0.1193	-0.0381083	-0.141974	-0.0938381	-0.103345	-0.132273	-0.0929824			-0.161622	-0.0773505	-0.0651359	-0.0920488	-0.0971928
2018-12-23	-0.104214	-0.0279557	-0.056185	-0.117005	-0.097783	-0.0500462	-0.119438	-0.0901685	-0.0886842	-0.147014	-0.0866895			-0.169256	-0.0790714	-0.0670045	-0.0969335	-0.105087
2018-12-24	-0.0851629	-0.0217619	-0.0441982	-0.098185	-0.082166	-0.032869	-0.112106	-0.0689485	-0.0638345	-0.117453	-0.0671238			-0.1471	-0.0627102	-0.0562002	-0.0873518	-0.0811722
2018-12-25	-0.0672415	0.0199941	-0.0339445	-0.0759298	-0.0525294	-0.0240694	-0.0711742	-0.0469728	-0.029113	-0.0950539	-0.0556339			-0.110607	-0.0319349	-0.0402048	-0.0379272	-0.0650533
2018-12-26	0.58786	0.545493	0.304455	0.321922	0.401855	0.253315	0.360879	0.367312	0.489402	0.448724	0.265229			0.406906	0.512606	0.2622	0.410886	0.252039
2018-12-27	0.0850593	0.0114105	0.111706	0.0501651	0.0840573	0.124399	0.0485974	0.0838771	0.0944913	0.0787079	0.0889158		0.226529	0.0417427	0.100713	0.103536	0.103754	0.0811359
2018-12-28	0.437852	0.758951	0.496429	0.329416	0.484344	0.454735	0.292655	0.448434	0.51494	0.586587	0.423993		0.502501	0.295041	0.520079	0.43925	0.49751	0.421874
2018-12-29	-0.49543	-0.723756	-0.560228	-0.542227	-0.538116	-0.532398	-0.421875	-0.558826	-0.529546	-0.625377	-0.539225		-0.718491	-0.447826	-0.595306	-0.556319	-0.523978	-0.540704
2018-12-30	-0.0735194	-0.102507	-0.0230283	-0.0587321	-0.076783	-0.0232647	-0.0982181	-0.0582242	-0.0487944	-0.0358031	-0.0582945		-0.0550422	-0.0867336	-0.0675185	-0.0280388	-0.0754337	-0.0515278
2018-12-31	-0.0896634	-0.0771286	-0.0470309	-0.0862918	-0.083874	-0.0479561	-0.0941268	-0.0729923	-0.0613497	-0.0609297	-0.068383		-0.0921946	-0.105477	-0.080738	-0.0347807	-0.0722363	-0.0497782
2019-01-01	1.21998	1.6085	1.48279	1.0981	1.36625	1.43696	0.948667	1.08804	1.56745	1.49473	1.20909		1.38419	1.03363	1.27143	1.41426	1.30332	1.24841
2019-01-02	0.681705	0.898828	1.17273	0.597083	1.06006	0.994277	0.115303	0.676604	1.18404	0.763562	0.467509		0.802081	0.374839	0.778017	1.11823	0.889961	0.850468
2019-01-03	-0.947689	-0.964697	-0.939637	-1.00185	-0.890429	-1.17847	-0.714836	-0.727813	-0.954516	-1.01369	-0.976498		-1.06412	-0.821701	-1.03587	-1.11704	-0.802688	-0.984254
2019-01-04	-0.481323	-0.816541	-1.15286	-0.576207	-1.10751	-0.912398	-0.29364	-0.689814	-1.13576	-0.746979	-0.59583		-0.787902	-0.354019	-0.587004	-1.18479	-0.922468	-0.879571
2019-01-05	-0.16489	-0.390326	-0.15733	-0.224002	-0.238425	-0.1466	-0.212461	-0.199917	-0.359342	-0.206982	-0.144699		-0.147981	-0.247214	-0.149112	-0.137714	-0.289009	-0.173042
2019-01-06	0.384953	0.563358	0.356174	0.199337	0.374437	0.251203	0.255299	0.315487	0.13727	0.377006	0.268075		0.201744	0.286887	0.442996	0.230875	0.266069	0.257677
2019-01-07	-0.0615438	-0.110854	-0.00750302	-0.090567	-0.0520687	-0.0525125	-0.0855609	-0.0907031	-0.0773901	-0.0982866	-0.0658389		-0.0393939	-0.0969747	-0.0420911	-0.034233	-0.0661305	-0.0863092
2019-01-08	-0.168085	-0.294843	-0.104155	-0.160395	-0.191729	-0.279679	-0.177632	-0.16791	-0.35283	-0.212586	-0.139866		-0.263906	-0.193291	-0.170296	-0.162723	-0.179399	-0.140322
2019-01-09	-0.224457	-0.249447	-0.140545	-0.188305	-0.221373	-0.573695	-0.210793	-0.189613	-0.60399	-0.276167	-0.157362		-0.43425	-0.227671	-0.202275	-0.298688	-0.223048	-0.149005
2019-01-10	0.00958743	0.063166	-0.0214689	-0.0487976	0.0454673	-0.327117	0.0112444	0.0217576	-0.263615	-0.119534	0.00945291		-0.0444396	-0.0166124	0.0170901	-0.1862	0.00818195	-0.0218034
2019-01-11	-0.0503892	-0.0439031	-0.0309027	-0.0669747	-0.0247265	-0.0677802	-0.0775482	-0.0452281	-0.0741482	-0.0817778	-0.0426213		-0.0139225	-0.0823124	-0.021509	-0.04506	-0.0476072	-0.0450797
2019-01-12	-0.137607	-0.109743	-0.0465695	-0.0804627	-0.0914983	-0.030768	-0.115254	-0.107011	-0.0728655	-0.0864674	-0.0682362		0.0205667	-0.133771	-0.0740717	-0.0336203	-0.0893523	-0.0636045
2019-01-13	0.0201542	0.0932704	0.0563796	0.0240153	0.0446368	0.0754184	-0.00890094	0.0393609	0.0912018	0.10551	0.0345048		-0.0267029	-0.00253513	0.05087	0.0571549	0.013622	0.0340767
2019-01-14	-0.0501897	-0.0602603	-0.0241505	-0.0528984	-0.0526794	-0.00728585	-0.0862824	-0.0614123	-0.0151059	-0.0187549	-0.0496982		-0.0208503	-0.0857616	-0.0232452	-0.0215889	-0.0616771	-0.0495135
2019-01-15	-0.147453	-0.101928	-0.0459699	-0.0870074	-0.0941837	-0.0405615	-0.122882	-0.114199	-0.0728705	-0.0904877	-0.0736135		-0.0685476	-0.126907	-0.0807097	-0.0348034	-0.0936241	-0.0772479
2019-01-16	-0.0899589	-0.0291948	-0.0187262	-0.0728644	-0.0468494	-0.00774693	-0.112102	-0.0687532	-0.0366118	-0.0267561	-0.0452229		-0.0343906	-0.113244	-0.0475064	-0.0101083	-0.0699756	-0.0425225
2019-01-17	-0.0914621	-0.03751	-0.0174738	-0.0834341	-0.0507851	-0.0091606	-0.131096	-0.0834697	-0.0387845	-0.0285451	-0.0528688		-0.0186907	-0.14687	-0.045359	-0.0136744	-0.0673048	-0.0486032
2019-01-18	-0.107347	-0.053774	-0.037417	-0.0788118	-0.075945	-0.0323688	-0.180806	-0.10014	-0.0576168	-0.046251	-0.0637065		0.0101962	-0.16273	-0.0617376	-0.0296365	-0.102646	-0.0665746
2019-01-19	-0.0997793	-0.0380388	-0.0242711	-0.0570675	-0.0583685	-0.0105547	-0.108688	-0.0736814	-0.0372473	-0.0324635	-0.0493501		-0.0377984	-0.113726	-0.043366	-0.0147744	-0.0907868	-0.0315648
2019-01-20	-0.151603	-0.0826908	-0.0597364	-0.104555	-0.0952309	-0.0461445	-0.166006	-0.113215	-0.0806155	-0.0690295	-0.0789135		-0.109284	-0.136955	-0.106568	-0.0533195	-0.112509	-0.0733811
2019-01-21	-0.167228	-0.0807719	-0.0835011	-0.13398	-0.140113	-0.0741722	-0.210251	-0.147463	-0.108127	-0.0985629	-0.100257		-0.20618	-0.170815	-0.119298	-0.0636245	-0.128705	-0.0960722
2019-01-22	-0.104102	0.00197032	-0.0808162	-0.103782	-0.0553724	-0.0483846	-0.0923942	-0.0822142	-0.0867824	-0.107658	-0.0456164		-0.0432991	-0.133537	-0.0671247	-0.02509	-0.0669476	-0.0813385
2019-01-23	-0.042471	-0.00473616	-0.0131508	-0.0359979	-0.0151093	-0.00246414	-0.0495403	-0.0356351	-0.0302282	-0.0198698	-0.0157246		-0.0196219	-0.0534586	-0.0159718	-0.00861499	-0.0287027	-0.0233504
2019-01-24	-0.0703926	-0.0333026	-0.0230139	-0.0505122	-0.0438972	-0.0161202	-0.133258	-0.0560054	-0.042593	-0.0200145	-0.0369868		-0.0697002	-0.0908654	-0.0363777	-0.0178503	-0.0573781	-0.0421429
2019-01-25	-0.0859016	-0.0361199	-0.0311182	-0.0702038	-0.0825024	-0.0249415	-0.170791	-0.0864125	-0.0477367	-0.0295876	-0.0486599		-0.0634458	-0.118753	-0.0459247	-0.0262187	-0.0809903	-0.0515883
2019-01-26	-0.0843968	-0.0199555	-0.0401822	-0.0849865	-0.0830374	-0.0259463	-0.117369	-0.0770345	-0.0455607	-0.0472458	-0.0340341		-0.121614	-0.103712	-0.0628016	-0.022058	-0.0679312	-0.0689094
2019-01-27	-0.0824032	-0.0363079	-0.0271601	-0.05939	-0.160333	-0.0156765	-0.148686	-0.0821703	-0.0451107	-0.0080686	-0.0493652		-0.0917957	-0.111143	-0.111167	-0.0212409	-0.0801277	-0.0512556
2019-01-28	-0.0997824	-0.0326694	-0.0513106	-0.0890858	-0.377706	-0.037073	-0.161598	-0.0949286	-0.0544521	-0.0453696	-0.052607		-0.123167	-0.11955	-0.313594	-0.0257421	-0.0993244	-0.0761712
2019-01-29	-0.0848111	-0.0250806	-0.03611	-0.0705206	-0.491179	-0.0272708	-0.155856	-0.0902881	-0.0390752	-0.0271162	-0.0512343		-0.100954	-0.115106	-0.358024	-0.0213968	-0.0964478	-0.0531081
2019-01-30	-0.0807827	-0.0200102	-0.034721	-0.067813	-0.539911	-0.0319729	-0.137764	-0.0823717	-0.0391064	-0.0259504	-0.0441802		-0.160906	-0.115287	-0.292886	-0.0187914	-0.0674727	-0.0510379
2019-01-31	-0.0820955	-0.0162463	-0.0366791	-0.0755068	-0.594036	-0.0327776	-0.127128	-0.0879482	-0.0373327	-0.0258665	-0.0451457		-0.151535	-0.131685	-0.335652	-0.0249674	-0.0656705	-0.0582391
2019-02-01	-0.0500313	0.00486955	-0.0318416	-0.0737483	-0.577901	-0.0291804	-0.10414	-0.0694256	-0.0226884	-0.0150848	-0.0354401		-0.108877	-0.0920583	-0.345055	-0.00596574	-0.048609	-0.0635229
2019-02-02	-0.0317109	0.00828788	-0.0108984	-0.0499089	-0.434464	-0.0136648	-0.0749152	-0.046314	-0.00740677	-0.000929032	-0.0269603		-0.092557	-0.064891	-0.290567	-0.000494749	-0.0380104	-0.0353182
2019-02-03	0.148093	0.178701	0.0625659	0.096813	-0.193832	0.107539	0.0257827	0.073792	0.177312	0.150003	0.0781689		0.0580193	-0.0069137	-0.0387579	0.0809558	0.0964266	0.0712111
2019-02-04	0.13997	0.0645127	0.0486563	0.0396894	0.0684313	0.083448	-0.00423825	0.0432683	0.125138	0.087329	0.058408		0.114778	-0.0207929	0.0974561	0.07778	0.0736769	0.0358823
2019-02-05	-0.0773087	-0.0673911	-0.0419957	-0.112595	-0.0789699	-0.0322883	-0.114005	-0.0791352	-0.0632647	-0.0722984	-0.0417148		-0.05274	-0.132992	-0.0710583	-0.0137819	-0.0621977	-0.0613785
2019-02-06	0.159937	0.231125	0.100272	0.0759328	0.186329	0.131041	0.0939283	0.141818	0.169911	0.158333	0.126087		0.211717	0.0633949	0.174698	0.1332	0.177576	0.106786
2019-02-07	-0.0124583			-0.0866829	-0.0238702		-0.0798189	-0.0539775			-0.0534969			-0.110043	-0.0436097		-0.0253267	-0.0611426
2019-02-08	-0.0970897			-0.0727947	-0.19208		-0.184305	-0.0906122			-0.0485616			-0.14609	-0.188803		-0.0890602	-0.0566195
2019-02-09	-0.149195			-0.109581	-0.392044		-0.23825	-0.134459			-0.093562			-0.191202	-0.339076		-0.124308	-0.0915219
2019-02-10	-0.13271			-0.115524	-0.113077		-0.187573	-0.108858			-0.0588998			-0.185026	-0.130627		-0.109135	-0.108869
2019-02-11	-0.0413501			-0.0634605	-0.0295866		-0.0863749	-0.0481572			-0.0183928			-0.0944837	-0.0324593		-0.0466978	-0.0574618
2019-02-12	-0.057552			-0.0471452	-0.0788835		-0.137308	-0.0591238			-0.0387046			-0.112929	-0.105924		-0.0540535	-0.0378013

## Sheet: MS 2018 hive weight change
	Cloth_20	Cloth_20	Cloth_20	Cloth_20	Cloth_20	Cloth_5	Cloth_5	Cloth_5	Cloth_5	Cloth_5	Control	Control	Control	Control	Control
Date Time	hive02	hive05	hive08	hive11	hive16	hive03	hive06	hive09	hive12	hive14	hive01	hive04	hive07	hive10	hive13
2018-09-01	0.264186	0.697486	0.0934381	0.323761	-0.0388587	0.193962	0.38061	0.523694	0.535093	0.0462148	0.244006	0.582001	0.349446	-0.0139927	-0.165146
2018-09-02	-0.659423	-0.314772	-0.756136	-0.884344	-0.214146	-0.524761	-0.929827	-0.947957	-0.355301	-1.23866	-1.03439	-0.601349	-0.722147	-1.00434	-0.978054
2018-09-03	-0.413221	-0.403261	-0.571164	-0.588196	0.0615116	-0.336597	-0.829658	-0.789166	-0.40971	-0.564215	-0.702036	-0.825646	-0.596027	-0.583373	-0.432237
2018-09-04	-0.295838	-0.388041	-0.4586	-0.414011	0.00530708	-0.316483	-0.502318	-0.452047	-0.410565	-0.36133	-0.4079	-0.50685	-0.530543	-0.398796	-0.430168
2018-09-05	-0.298995	-0.377144	-0.415516	-0.431047	-0.0546308	-0.274144	-0.385676	-0.30255	-0.405227	-0.297853	-0.445423	-0.30904	-0.514007	-0.31269	-0.429963
2018-09-06	0.975906	-0.199949	0.0680533	0.0392474	0.0537785	-0.0827463	-0.141021	-0.0353526	-0.244715	-0.121028	-0.129643	-0.0941949	-0.00808485	-0.150678	0.0727941
2018-09-07	1.72565	-0.228783	-0.158529	-0.202269	-0.124041	-0.0853877	-0.199077	-0.0433971	-0.255062	-0.147182	-0.177021	-0.149433	-0.180986	-0.143879	-0.176559
2018-09-08	0.437926	-0.314683	-0.33952	-0.439034	-0.0543888	-0.229695	-0.300691	-0.262265	-0.357473	-0.289133	-0.374524	-0.304193	-0.591846	-0.321246	-0.193459
2018-09-09	-1.63273	-0.306227	-0.318015	-0.434135	0.00273344	-0.165216	-0.211092	-0.236642	-0.360035	-0.262167	-0.261132	-0.27787	-0.795003	-0.219265	-0.203474
2018-09-10	-0.965243	-0.195892	-0.191774	-0.214483	0.24193	0.0476694	-0.0923801	-0.00369179	-0.11194	0.0181847	-0.148416	-0.00891571	-1.23809	-0.0887831	-0.272708
2018-09-11		-0.189805	-0.235663	-0.228044		-0.0502835	-0.207531	-0.0353994	-0.189029	-0.15901	-0.249485	-0.0731665	4.91282	-0.181004	-0.217853
2018-09-12		-0.396973	-0.456608	-0.403341		-0.262238	-0.335014	-0.30747	-0.328683	-0.386379	-0.496277	-0.32041	4.97453	-0.376357	-0.322849
2018-09-13	-0.277344	-0.433848	-0.402674	-0.417645	-0.197412	-0.290144	-0.336425	-0.376425	-0.392319	-0.35012	-0.396278	-0.369304	-0.29131	-0.367801	-0.372513
2018-09-14	0.0155177	-0.370286	-0.251134	-0.368922	-1.12414	0.0526797	-0.263609	-0.10445	-0.271522		-0.281691	-0.240058	-0.174693	-0.206472
2018-09-15	-0.169826	-0.354426	-0.231036	-0.3471	-0.336634	-0.0701569	-0.228319	-0.148516	-0.258074	-0.3557	-0.366109	-0.258387	-0.163136	-0.287335	-0.993488
2018-09-16	-0.25215	-0.359324	-0.254027	-0.379886	-0.338682	-0.207125	-0.268055	-0.280745	-0.288266	-0.346951	-0.400241	-0.260076	-0.173729	-0.204028	-0.46284
2018-09-17	-0.158117	-0.365707	-0.0995424	-0.971248	-0.352999	-0.0849306	-0.22388	-0.208238		-0.301852	-0.287857	-0.245739	-0.208788		-0.372951
2018-09-18	-0.0889526	-0.35364	-0.799465	-0.136648	-0.28415	0.0728604	-0.201683	-0.882445	-0.407823	-0.214885	-0.330391	-0.239758		-0.625106	-0.228124
2018-09-19	-0.0794195	-1.21176	-0.0670679	-0.38969	-0.197045	-0.0367314	-0.750883	-0.0574458	-0.273274	-0.1765	-0.31835		-0.657509	-0.437657	-0.171495
2018-09-20	-1.31628	-0.406325	-0.158234	-0.290054	0.181127	-0.556074	0.0847072	-0.116115	-0.24993	-0.107619		-0.331598	-0.386715	-0.343366	0.213041
2018-09-21	-0.111393	-0.195657	-0.131378	-0.21795	-0.130237	-0.00103688	-0.114137	0.0521464	-0.0557668	0.00203592	-0.70332	-0.151779	-0.147413	-0.195189	0.0183544
2018-09-22	-0.0959813	-0.169404	-0.104722	-0.170605	-0.278047	-0.0324053	-0.147462	-0.0115518	-0.0105914	-0.142752	-0.297123	-0.0838234	-0.151896	-0.163932	-0.157392
2018-09-23	-0.237968	-0.244937	-0.303707	-0.409022	-0.39299	-0.112839	-0.229507	-0.170571	-0.19219	-0.277674	-0.327491	-0.260229	-0.281096	-0.259467	-0.262971
2018-09-24	-0.440222	-0.215341	-0.268891	-0.361381		-0.148436	-0.187263	-0.123612	-0.219108	-0.249923	-0.277172	-0.197748	-0.340461	-0.339423	-0.268355
2018-09-25	0.457244	-0.112761		-0.0475395		-0.185259	-0.105457	0.0593394	-0.0951095	-0.139692	-0.274344	-0.184365	-0.0305353	0.00598607	-0.0992671
2018-09-26	-0.0811779	-0.180232		-0.309732	-0.183249	-0.146711	-0.228151	-0.129635	-0.116546	-0.210116	-0.312945	-0.247065	-0.246069	-0.190867	-0.327563
2018-09-27	-0.000777777	-0.0751754	-0.105837	-0.191631	-0.0231962	0.105207	-0.0192117	0.0932975	0.00985179	-0.117845	-0.12311	-0.0486921	0.0283999	-0.0640182	-0.13374
2018-09-28	-0.186691	-0.11983	-0.44097	-0.262717	-0.146127	-0.0619405	-0.194253	-0.0628149	-0.11591	-0.203608	-0.208877	-0.21123	0.252212	-0.216285	-0.135649
2018-09-29	-0.30221	-0.204668	-0.582374	-0.387941	-0.26101	-0.249962	-0.332349	-0.299478	-0.178427	-0.289618	-0.43292	-0.366622	0.46414	-0.349432	-0.286902
2018-09-30	-0.181776	-0.148748	-0.387339	-0.224122	1.19283	-0.145307	-0.234816	-0.149588	-0.140792	-0.267631	-0.29744	-0.166338	1.27127	-0.228959	-0.106732
2018-10-01	-0.299502	-0.173916	-0.310467	-0.137574	1.50985	-0.156262	-0.269928	-0.194115	-0.212998	-0.275723	-0.0955438	-0.178048	0.655414	-0.222688	-0.402141
2018-10-02	-0.0806437	-0.181921	-0.319381	-0.145188	0.0235721	-0.299037	-0.235343	-0.205775	-0.339579	-0.282847	-0.209694	-0.231772	-0.264251	-0.151382	-0.157658
2018-10-03	0.0161578	-0.180333	-0.165486	0.17811	-0.0907348	-0.112398	-0.0951507	-0.0231625	-0.206045	-0.0992473	0.0330767	0.055018	-0.232803	0.0497369	0.175196
2018-10-04	0.295163	-0.111151	0.00823235	0.590467	0.115453	-0.0553968	0.103866	0.113163	-0.171945	0.140982	0.463247	0.190386	-0.119382	0.224578	0.397108
2018-10-05	0.268282	-0.0809975	0.136082	0.830113	0.269211	0.0538892	0.22779	0.212558	-0.14523	0.354575	0.677582	0.445979	0.0407799	0.291163	0.437709
2018-10-06	0.693759	-0.0515275	0.412697	1.27716	0.572988	0.185984	0.448073	0.333386	-0.142576	0.654406	0.999905	0.699884	0.337713	0.433276	0.725253
2018-10-07	0.801598	0.0202599	0.566716	1.19612	0.617005	0.212246	0.550674	0.380816	-0.0507322	0.679781	0.833083	0.685152	0.434206	0.385424	0.703477
2018-10-08	0.576802	-0.0119842	0.178896	0.668124	0.291711	0.100351	0.231967	0.296596	-0.0164452	0.255557	0.164467	0.335954	0.189794	0.136474	0.225108
2018-10-09	0.974623	-0.0258099	0.46482	1.41154	0.575257	0.289207	0.670444	0.550341	0.0324958	0.39767	0.484406	0.767896	0.537402	0.405506	0.575659
2018-10-10	1.05504	-0.0455225	0.930764	1.94005	0.695692	0.329685	0.847992	0.675734	-0.172392	0.793181	0.787133	1.00886	0.629241	0.584724	1.07099
2018-10-11	0.771774	-0.123519	0.96465	1.99026	0.690892	0.373687	0.874774	0.693167	-0.224087	0.982857	1.03734	1.01703	0.549173	0.664302	0.993949
2018-10-12	0.765129	-0.156445	0.887137	1.46225	0.53104	0.408356	0.800185	0.57823	-0.268181	0.727017	0.823085	0.785969	0.409001	0.573537	0.781682
2018-10-13	0.853151	-0.0472868	1.08628	1.49617	0.503349	0.491602	0.821329	0.623858	-0.258559	0.705442	1.12005	0.824963	0.478236	0.547724	1.00316
2018-10-14	1.10579	0.0993495	1.40608	1.81458	0.593827	0.652466	0.999054	0.803187	-0.229058	0.888919	1.38744	0.988205	0.60515	0.674806	1.36303
2018-10-15	1.27165	0.274786	1.4524	1.60135	0.717002	0.843242	1.04976	0.816181	-0.00247983	0.839862	1.45121	0.98903	0.706091	0.768666	1.52882
2018-10-16	0.45133	0.199472	0.533297	0.435574	0.400474	0.576047	0.29422	0.279513	0.102926	0.308313	0.528529	0.41369	0.318513	0.264915	0.408335
2018-10-17	-0.0504874	-0.186128	-0.442823	-0.52813	-0.124143	-0.177985	-0.272178	-0.255393	-0.0730386	-0.243006	-0.557019	-0.311811	-0.264708	-0.318427	-0.633177
2018-10-18	0.240006	-0.258997	-0.0526375	-0.0285737	-0.0603169	-0.0851365	0.0479712	-0.0776244	-0.147906	-0.127344	-0.370695	-0.0683644	-0.139582	-0.136072	-0.197835
2018-10-19	0.728811	0.040529	0.871112	0.997678	0.247716	0.455647	0.856304	0.370761	-0.167549	0.267868	0.738439	0.52415	0.40932	0.469646	0.73515
2018-10-20	0.266083	0.121313	0.449195	0.348996	0.170279	0.282878	0.32782	0.194906	-0.163985	0.14397	0.454107	0.155817	0.233453	0.250744	0.387584
2018-10-21	-0.502875	-0.307212	-0.600862	-0.766902	-0.189705	-0.31062	-0.503735	-0.396407	-0.178565	-0.211822	-0.80257	-0.513545	-0.321563	-0.423766	-0.671227
2018-10-22	-0.119336	-0.254203	-0.107054	-0.238814	-0.178937	-0.194095	-0.14427	-0.153411	-0.205288	-0.174969	-0.327902	-0.246553	-0.0991097	-0.103881	-0.374761
2018-10-23	0.0815138	0.0706158	0.157482	0.0857573	0.0197292	0.213503	0.147708	0.0846934	-0.114806	0.0223597	0.0454809	0.125909	0.177263	0.0582996	-0.0418419
2018-10-24	-0.473261	-0.191853	-0.396587	-0.455321	-0.221047	-0.234968	-0.415801	-0.281228	-2.90227	-0.154032	-0.45675	-0.285235	-0.114411	-0.359616	-0.425926
2018-10-25	0.388616	0.343888	0.318969	0.313578	0.231711	0.341333	0.336342	0.389719	2.2859	0.115079	0.291532	0.29125	0.410628	0.207079	0.0998648
2018-10-26	-0.32696	-0.165519	-0.414955	-0.538893	-0.155462	-0.217052	-0.452005	-0.248973	0.448562	-0.200826	-0.365018	-0.34137	-0.156286	-0.321129	-0.448139
2018-10-27	-0.458038	-0.359732	-0.506029	-0.449964	-0.363956	-0.341655	-0.431429	-0.382835	-0.275156	-0.332226	-0.56227	-0.391254	-0.263864	-0.40204	-0.558415
2018-10-28	-0.122349	-0.18046	-0.313056	-0.147662	-0.336443	-0.312624	-0.127856	-0.229587	-0.170622	-0.326724	-0.369869	-0.243184	-0.13297	-0.216727	-0.336931
2018-10-29	-0.208426	-0.218437	-0.223711	-0.183089	-0.297467	-0.240071	-0.198089	-0.277468	-0.307878	-0.338331	-0.334499	-0.173107	-0.12145	-0.243862	-0.246501
2018-10-30	-0.246433	-0.197883	-0.218284	-0.286747	-0.275154	-0.192508	-0.229492	-0.286589	-0.350658	-0.380756	-0.328595	-0.266343	-0.159507	-0.23015	-0.264581
2018-10-31	-0.180304	-0.152853	-0.129481	-0.196045	-0.221617	-0.135547	-0.153519	-0.191179	-0.15643	-0.279668	-0.22448	-0.24006	-0.0961237	-0.156539	-0.200883
2018-11-01	0.501763	0.397891	0.595124	0.392149	0.605054	0.52758	0.42111	0.761512	0.374302	0.283788	0.526036	0.55251	0.430393	0.525809	0.42432
2018-11-02	-0.395936	-0.236398	-0.463886	-0.430124	-0.25146	-0.249753	-0.430719	-0.284419	-0.151361	-0.271876	-0.265694	-0.396375	-0.232853	-0.346051	-0.414547
2018-11-03	-0.313776	-0.287736	-0.47906	-0.304723	-0.343903	-0.326833	-0.319869	-0.359805	-0.969529	-0.313333	-0.391586	-0.359596	-0.241424	-0.423561	-0.439049
2018-11-04	-0.0643119	-0.159703	-0.141288	-0.147398	-0.174876	-0.0695454	-0.0152446	-0.174916	-0.182722	-0.248175	-0.136417	-0.0402219	-0.0927472	-0.163205	-0.185921
2018-11-05	0.036262	-0.131521	-0.0891186	-0.0575316	-0.157382	0.00263081	-0.157608	-0.133396	-0.214689	-0.165597	-0.270327	-0.099959	0.00544388	-0.109747	0.0643667
2018-11-06	-0.253274	-0.179402	-0.331714	-0.178536	-0.230325	-0.130556	-0.260809	-0.193797	-0.315131	-0.251155	-0.125663	-0.204587	-0.123941	-0.267156	-0.132674
2018-11-07	0.0171005	0.0495727	-0.0690977	-0.0869898	0.0390977	0.0548125	-0.0185017	0.0372189	0.435335	-0.0382236	0.0226648	-0.00667923	-0.0251596	-0.0271995	-0.0810329
2018-11-08	0.142828	0.104293	0.10665	0.0401337	0.207755	0.202755	0.0768484	0.213617	0.14782	0.128041	0.237916	0.133382	0.169161	0.169207	0.116613
2018-11-09	-0.0388102	-0.0358196	-0.0501105	-0.107672	0.0381784	0.0818003	-0.0278878	0.0577135	0.0238606	0.039528	-0.0522865	0.0105406	-0.012716	-0.0315021	-0.0198434
2018-11-10	-0.520327	-0.306176	-0.246399	-0.338203	-0.185926	-0.0568318	-0.286561	-0.18844	-1.50425	-0.194092	-0.21987	-0.159817	-0.278747	-0.324149	-0.285521
2018-11-11	-0.27623	-0.353836	-0.3311	-0.228718	-0.249198	-0.226296	-0.376838	-0.248737	-0.528027	-0.270858	-0.256693	-0.324338	-0.311106	-0.364428	-0.262302
2018-11-12	0.270884	0.0406484	0.0450565	0.0719753	0.0388329	0.0440411	0.0235294	0.106539	0.285268	-0.0443622	-0.0194125	-0.0186288	0.0711821	0.0520536	0.118513
2018-11-13	0.0813519	0.00482574	0.0415487	-0.155889	0.114824	0.13936	0.0416534	0.136664	0.867913	0.0926283	0.022444	0.0777573	0.0247282	0.0652741	0.0649918
2018-11-14	-0.213137	-0.101944	-0.0733612	-0.176742	-0.0398708	0.0665952	-0.0642008	-0.0118573	-0.86182	-0.0510598	0.00993845	-0.0205919	-0.118996	-0.0379869	-0.057086
2018-11-15	-0.085044	-0.243257	-0.198609	-0.158358	-0.250886	-0.305956	-0.227054	-0.192837	-0.19485	-0.266441	-0.323178	-0.260132	-0.255953	-0.157938	-0.179898
2018-11-16	-0.316914	-0.439718	-0.480176	-0.247892	-0.369949	-0.271114	-0.348005	-0.320552	-0.0720575	-0.341479	-0.352296	-0.347089	-0.406756	-0.351753	-0.325984
2018-11-17	-0.246658	-0.311653	-0.463332	-0.286257	-0.294206	-0.197288	-0.314346	-0.302731	-0.179335	-0.352261	-0.381674	-0.307459	-0.321107	-0.303694	-0.274734
2018-11-18	-0.19414	-0.210642	-0.294185	-0.22574	-0.255358	-0.155717	-0.216801	-0.250652	-0.377672	-0.302471	-0.29315	-0.198505	-0.263168	-0.188787	-0.135684
2018-11-19	-0.131037	-0.106916	-0.166916	-0.163076	-0.185719	-0.148323	-0.110708	-0.170692	-0.143279	-0.226178	-0.219162	-0.129572	-0.198226	-0.0669319	-0.100323
2018-11-20	-0.00994314	-0.0440576	0.23395	-0.127986	-0.0174128	0.0511176	-0.0104088	0.0219375	0.197139	-0.0222627	-0.103236	-0.0102054	-0.0539045	0.0515519	0.0123453
2018-11-21	-0.173877	-0.241921	0.53427	-0.221818	-0.150661	-0.116467	-0.197302	-0.141965	-0.266878	-0.189961	-0.282204	-0.184124	-0.0870052	-0.131104	-0.0523058
2018-11-22	-0.184622	-0.239889	0.605608	-0.165845	-0.207171	-0.157914	-0.181323	-0.181137	-0.278088	-0.26866	-0.269456	-0.222529	-0.064146	-0.178541	-0.0575149
2018-11-23	-0.0370867	-0.0361462	0.76213	-0.0713753	-0.0869253	0.0184717	-0.0085461	-0.0311375	-0.0195281	-0.135712	-0.132493	-0.0208471	-0.0326421	-0.0270454	0.0172563
2018-11-24	0.120763	0.0726764	1.47107	0.0494679	-0.0257607	0.0131132	0.0107638	-0.00686785	-0.457715	-0.0660412	-0.141435	-0.00781937	0.043492	0.0612163	0.0925203
2018-11-25	-0.0382654	0.0402054	1.18336	-0.0446884	0.0160537	0.062764	0.0104753	-0.00167272	0.0186865	-0.0430793	-0.0246691	0.00509664	0.0348426	-0.0031162	0.058356
2018-11-26	-0.237797	-0.174572	0.188493	-0.291477	-0.0853227	-0.0812795	-0.181867	-0.0727907	0.449761	-0.0453878	-0.178791	-0.121335	-0.16577	-0.147036	-0.11955
2018-11-27	-0.252849	-0.217288	-0.207227	-0.243637	-0.195808	-0.145928	-0.2224	-0.156583	-1.33174	-0.170885	-0.14629	-0.18418	-0.234464	-0.161447	-0.197082
2018-11-28	-0.163018	-0.170685	-0.197917	-0.106073	-0.119771	-0.087519	-0.103747	-0.122399	-0.412344	-0.172038	-0.0993527	-0.114145	-0.145629	-0.122817	-0.0820184
2018-11-29	0.141332	0.0849962	-0.0356151	0.132296	0.0245371	0.08553	0.0338354	0.0208198	-0.0892062	-0.128359	-0.031319	0.0504907	0.0819396	0.0598879	0.12473
2018-11-30	0.0603065	0.152613	-0.0709068	0.366515	0.0306401	0.0818911	-0.0245083	-0.0011086	-0.0236971	-0.0742172	-0.0248083	0.0238507	0.073204	-0.0124588	0.0604503
2018-12-01	-0.0384198	0.100226	-0.0505896	0.520159	0.101876	0.0882607	-0.0655876	0.091168	2.10935	-0.0148644	-2.81806	0.0580911	0.0784935	2.93464	0.0520001
2018-12-02	-0.487589	-0.283036	-0.438855	-0.357817	-0.343275	-0.198422	-0.33585	-0.350085	-0.799653	-0.243553	-5.51588	-0.279268	-0.352721	4.80427	-0.320664
2018-12-03	-0.229947	-0.237752	-0.319643	-0.381222	-0.326357	-0.260332	-0.252939	-0.290629	-0.92473	-0.240442	-2.6946	-0.319006	-0.303371	1.85399	-0.255585
2018-12-04	-0.35364	-0.185525	-0.164262	-0.347182	-0.168924	-0.0521181	-0.149727	-0.123848	-0.0693571	-0.131306	-0.92252	-0.136182	-0.185679	0.450295	-0.160096
2018-12-05	-0.132557	-0.121818	-0.10675	-0.1561	-0.109819	-0.0463858	-0.112533	-0.081354	-0.169963	-0.124738	-0.465712	-0.0577513	-0.0933541	0.163793	-0.0734937
2018-12-06	-0.0314788	-0.0902544	-0.0873004	-0.10605	-0.095319	-0.0742742	-0.110507	-0.0714916	-0.0433752	-0.122807	-0.347165	-0.0835123	-0.0900487	0.142868	-0.0474191
2018-12-07	-0.0202721	-0.0319509	-0.131571	0.0328294	-0.0608359	-0.0161406	-0.0583196	-0.0517304	-0.268381	-0.171524	-0.306048	-0.000752037	-0.0359384	0.068688	0.024432
2018-12-08	0.0885985	0.340686	0.218491	0.23009	0.349304	0.519298	0.253863	0.410935	0.715214	0.259104	0.320197	0.455201	0.292123	0.244361	0.26851
2018-12-09	0.0316513	0.102692	0.0159508	-0.0252986	0.104367	0.10341	0.00450948	0.165807	0.305166	0.13614	0.122536	0.0519404	0.0366345	0.00495993	0.0510343
2018-12-10	0.173189	-0.168509	-0.170661	-0.0927227	-0.174612	-0.333866	-0.173191	-0.172561	-0.279824	-0.19298	-0.329876	-0.323072	-0.173353	-0.0612315	-0.129879
2018-12-11	0.287213	-0.200906	-0.217999	-0.189132	-0.14807	-0.33745	-0.151958	-0.168882	-0.150245	-0.184337	-0.422278	-0.337698	-0.207135	-0.0250596	-0.131471
2018-12-12	0.0239295	-0.0910889	-0.163099	-0.103679	-0.121096	-0.136965	-0.159513	-0.143971	-0.232013	-0.207224	-0.255595	-0.183572	-0.124814	-0.0864573	-0.0501933
2018-12-13	0.147188	0.147586	0.0850591	0.179245	0.0495368	0.11604	0.0303653	0.102222	0.439246	-0.0414715	-0.0196107	0.0197795	0.150637	0.126802	0.160885
2018-12-14	0.0479468	0.059014	0.0344695	0.0222717	0.113083	0.0938463	-0.0236804	0.135769	0.586349	0.115507	-0.000264723	0.0181259	0.0937597	0.0597519	0.108043
2018-12-15	-0.162456	-0.143167	-0.162264	-0.219893	-0.13372	-0.107638	-0.142504	-0.125273	-0.0837395	-0.127074	-0.288729	-0.150595	-0.0526559	-0.149439	-0.107746
2018-12-16	-0.0825518	-0.0582581	-0.0785074	-0.0558768	-0.0709463	-0.0498219	-0.0463577	-0.0601304	-0.0578701	-0.117364	-0.853416	-0.0663786	0.613533	-0.0798471	-0.0673461
2018-12-17	0.00881733	-0.0304935	-0.235286	-0.0670345	-0.0424582	-0.0509708	-0.124956	-0.11839	-0.709118	-0.182081	-1.50226	-0.118017	1.14792	-0.15802	-0.0538191
2018-12-18	-0.0163817	-0.0502606	-0.28209	-0.173655	-0.113188	-0.0888935	-0.180656	-0.161044	-1.73874	-0.271605	-1.51008	-0.145663	1.07105	-0.259961	-0.0113004
2018-12-19	-0.0490938	0.0513476	0.0145347	-0.0276874	0.0133948	0.254192	0.00765931	0.0670693	0.855534	0.0305912	-0.487545	0.15638	0.618913	-0.0358031	0.0750176
2018-12-20	0.0332795	0.109999	0.0971318	0.0912636	0.12832	0.256431	0.0703327	0.194652	1.32095	0.140822	-0.0623354	0.164125	0.369189	0.0881726	0.135161
2018-12-21	-0.130329	-0.060609	-0.0699969	-0.160689	-0.0252859	-0.0146238	-0.0484924	0.0257276	-0.228163	0.026564	-0.341778	-0.0759814	0.220839	-0.0311968	-0.0590161
2018-12-22	-0.799661	-0.258864	-0.274003	-0.169958	-0.234703	-0.0494192	-0.210148	-0.243596	-0.255985	-0.199329	-0.269563	-0.122102	-0.0438885	-0.273608	-0.179838
2018-12-23	-0.373885	-0.219231	-0.292851	-0.0982544	-0.223331	-0.129035	-0.250478	-0.256982	0.0995291	-0.270989	-0.542397	-0.180839	0.167442	-0.321058	-0.137436
2018-12-24	-0.163421	-0.155654	-0.230393	-0.263784	-0.123527	-0.113801	-0.190049	-0.168829	-0.546997	-0.157308	-0.42207	-0.175545	0.0754137	-0.301197	-0.13878
2018-12-25	0.111661	-0.0874514	-0.236125	-0.0844687	-0.158725	-0.165923	-0.162109	-0.168352	-0.0331528	-0.175776	-0.226949	-0.19821	-0.107293	-0.273294	-0.0652397
2018-12-26	0.882226	0.0462815	-0.130155	-0.0404364	-0.0356017	-0.216922	-0.0684459	-0.0271644	0.0934173	-0.110385	-0.206243	-0.247487	-0.0339255	-0.194355	0.0305902
2018-12-27	0.339221	0.357947	0.290978	0.383313	0.401221	0.378514	0.163296	0.435935	0.527829	0.312768	0.416886	0.30279	0.332123	0.284744	0.392106
2018-12-28	0.216582	0.146151	0.0533509	0.123024	0.253608	0.126135	0.0777443	0.382354	0.146683	0.21436	0.264449	0.0731469	0.185004	0.0191612	0.180352
2018-12-29	-0.180985	-0.131104	-0.227684	-0.21855	-0.12481	-0.0585862	-0.124637	-0.121791	-0.139371	-0.0914224	-0.0143117	-0.176286	-0.154605	-0.451581	-0.0982876
2018-12-30	0.00972978	0.0287549	-0.0360745	0.0887951	-0.0103448	0.000387507	-0.0264435	-9.07445e-05	0.0368313	-0.078423	0.037155	-0.00867712	0.00343856	-0.220812	0.0395849
2018-12-31	0.0669933	0.0302274	-0.0363496	0.155483	0.0540707	0.0620601	-0.0148473	0.0647205	0.0500406	-0.0259726	0.134357	0.0402264	0.0624222	-0.222419	0.0841659
2019-01-01	-0.020717	-0.0819121	-0.158765	-0.0926248	0.00692797	-0.0022539	-0.111865	-0.0287101	-0.038276	-0.0129594	0.0534846	-0.0684052	-0.0905012	-0.311092	-0.0975576
2019-01-02	-0.089856	-0.100846	-0.141149	-0.129416	-0.058468	-0.034644	-0.126321	-0.0713615	-0.098914	-0.0772125	0.00240973	-0.0926032	-0.129489	-0.332786	-0.111162
2019-01-03	0.052901	0.0221074	0.00162471	0.0292008		0.0931712	0.0063178	0.0736528	0.0721955		0.116153	0.0354741	0.0131806	-0.120445
2019-01-04	-0.126688	-0.219007	-0.412786	-0.264424		-0.239905	-0.326486	-0.234744	-0.398299		-0.128498	-0.372057	-0.258621	-0.457772
2019-01-05	-0.252607	-0.315853	-0.516297	-0.324776		-0.308165	-0.377378	-0.385322	-0.310311		-0.173176	-0.452063	-0.406105	-0.590649
2019-01-06	-0.233848	-0.269594	-0.448454	-0.24838		-0.278078	-0.324066	-0.347744	-2.95097		-0.14654	-0.34834	-0.311687	-0.495638
2019-01-07	-0.20836	-0.186232	-0.309583	-0.237299		-0.184382	-0.246784	-0.217931	-1.28437		-0.0912205	-0.223199	-0.186289	-0.389433
2019-01-08	-0.0125277	-0.0569186	-0.24018	-0.0634892		-0.102008	-0.170884	-0.124204	-1.24467		-0.0740589	-0.160392	-0.0948312	-0.289036
2019-01-09	-0.140528	-0.214788	-0.331203	-0.294604		-0.147657	-0.195089	-0.192537	-9.18826		-0.142276	-0.252524	-0.243603	-0.296018
2019-01-10	-0.191495	-0.321722	-0.335444	-0.308677		-0.181449	-0.249685	-0.241027	-0.304214		-0.124485	-0.236932	-0.234013	-0.333945
2019-01-11	-0.125342	-0.289236	-0.320604	-0.220221		-0.182063	-0.262861	-0.202192	0.584696		-0.105676	-0.225847	-0.188231	-0.310414
2019-01-12	0.138417	0.0240561	0.0163075	0.0946711		0.127207	0.00667131	0.140557	3.67667		0.167184	0.0332935	0.10032	-0.013293
2019-01-13	0.0370851	0.0402674	-0.0119881	-0.0896814		0.0986432	-0.025318	0.139323	3.33098		0.126303	-0.00467229	0.0319474	-0.0754146
2019-01-14	-0.135999	-0.114784	-0.190116	-0.168979		-0.0950406	-0.186653	-0.107041	-0.74327		-0.0601707	-0.168106	-0.157959	-0.236452
2019-01-15	-0.169566	-0.112945	-0.180655	-0.0637158		-0.0328215	-0.061196	-0.0754964	5.4553		-0.019656	-0.0489564	-0.03179	-0.0549507
2019-01-16	-0.398124	-0.166987	-0.365935	-0.121931		-0.0830808	-0.228177	-0.220848	1.33137		-0.00855282	-0.145731	-0.202207	-0.290708
2019-01-17	-0.107239	-0.0450554	-0.167219	-0.0806443		0.00104597	-0.178953	-0.0942639	-0.344337		0.0430485	-0.0986739	-0.131113	-0.309834
2019-01-18	0.368686	0.0405985	-0.16919	0.0321044		-0.11777	-0.150777	-0.0533245	-0.155546		-0.126416	-0.16257	-0.0240078	-0.246685
2019-01-19	0.0545776	-0.0262574	-0.168592	-0.058717		0.0841874	-0.116905	0.0617985	0.412001		0.107656	-0.0189731	-0.0250219	-0.200586
2019-01-20	-0.459557	-0.274901	-0.222531	-0.337159		0.00984661	-0.204721	-0.0870528	-0.0790034		0.0717006	-0.0778388	-0.209483	-0.272015
2019-01-21	-0.421328	-0.262106	-0.397914	-0.208578		-0.139342	-0.278053	-0.221616	-2.9693		-0.0295582	-0.194362	-0.240156	-0.404318
2019-01-22	-0.280604	-0.258729	-0.391004	-0.130964		-0.188683	-0.344044	-0.217742	0.52117		-0.0530278	-0.276804	-0.214053	-0.41866
2019-01-23	0.262972	0.262634	0.143536	0.304057		0.384078	0.107366	0.493171	1.49745		0.483443	0.274321	0.326162	0.225208
2019-01-24	-0.0474005	-0.208443	-0.396423	-0.317794		-0.125747	-0.216822	-0.0618817	-2.48596		-0.0928179	-0.228717	-0.246026	-0.348926
2019-01-25	0.00104561	-0.337894	-0.510752	-0.249252		-0.306563	-0.357773	-0.373193	-4.10479		-0.209887	-0.385189	-0.345514	-0.479283
2019-01-26	0.188652	-0.297421	-0.445703	-0.227033		-0.326149	-0.374494	-0.353613	-3.99769		-0.237721	-0.384756	-0.258639	-0.409063
2019-01-27	-0.0603125	-0.217072	-0.334341	-0.163904		-0.142811	-0.245113	-0.239532	-1.58689		-0.11909	-0.208154	-0.145415	-0.339509
2019-01-28	-0.14557	-0.216554	-0.389531	-0.176994		-0.131869	-0.281648	-0.219997	0.0950495		-0.0912447	-0.221679	-0.164582	-0.327552
2019-01-29	0.0306798	-0.123501	-0.227225	-0.207737		0.0513219	-0.132077	-0.00530402	0.489873		0.0603039	-0.105115	-0.0846381	-0.180163
2019-01-30	-0.118246	-0.190169	-0.21581	-0.156458		-0.110934	-0.173918	-0.152424	0.064507		-0.0806285	-0.16874	-0.17452	-0.266487
2019-01-31	-0.282329	-0.249728	-0.393663	-0.175433		-0.141988	-0.307477	-0.256441	-0.674394		-0.047691	-0.254802	-0.190175	-0.346115
2019-02-01	-0.693039	-0.176815	-0.353038	-0.192759		0.0353237	-0.262956	-0.208342	-0.800523		0.110547	-0.0880955	-0.0889121	-0.363435
2019-02-02	-0.085265	0.054985	-0.17265	-0.00833739		0.0808451	-0.0307702	-0.0457534	0.810228		0.0411788	0.0022999	0.0319716	-0.196632
2019-02-03	0.145971	0.239553	-0.218468	0.149984		0.204931	-0.0114074	-0.0545027	-0.583799		-0.025843	-0.0176819	-0.00425582	-0.0805846
2019-02-04	0.220654	0.315563	-0.147363	0.130768		0.356378	0.133878	0.077697	-0.797055		0.0222518	0.155486	0.199488	-0.00268852
2019-02-05	-0.0414809	-0.0392212	-0.0919403	0.101519		0.108291	-0.0812628	0.0261753	3.87935		0.189567	-0.0667304	-0.0275009	-0.318939
2019-02-06	-0.0650458	-0.0478613	-0.127258	-0.0067986		0.0838967	-0.130362	-0.0592879	2.38427		0.0340116	-0.0632964	-0.0508095	-0.146403
2019-02-07	0.454161	0.448587	0.210624	0.17834		0.663557	0.408385	0.301754	-1.25423		-0.126477	0.443841	0.477218	0.5097
2019-02-08	0.182852	0.119868	-0.0643112	-0.148012		0.322454	0.125425	0.219806	-3.28969		-0.152865	0.0883462	0.059194	0.0496432
2019-02-09	-0.262588	-0.331272	-0.527924	-0.329505		-0.315197	-0.381978	-0.283708	-1.97044		-0.11274	-0.379024	-0.336715	-0.549978
2019-02-10	0.139239	-0.0433107	-0.266759	0.00193935		0.123341	-0.151819	0.00532368	4.22818		-0.0744234	-0.014177	0.120186	-0.087024
2019-02-11	0.525744	0.344746	0.134527	0.325022		0.521982	0.130346	0.320858	3.80999		0.10478	0.277461	0.385766	0.208887
2019-02-12	0.337586	0.299885	0.0796651	0.148426		0.2916	0.118801	0.318291	-0.431457		0.434534	0.168302	0.195358	0.0535241
2019-02-13	0.0541463	-0.316292	-0.484946	-0.296155		-0.367362	-0.409448	-0.315309	-3.68507		-0.158816	-0.481548	-0.291268	-0.547944
2019-02-14	-0.0446132	-0.323415	-0.513293	-0.278746		-0.361792	-0.393956	-0.4354	1.44138		-0.247982	-0.380135	-0.281937	-0.519788
2019-02-15	-0.015952	0.0309531	-0.135071	0.0306127		0.0770291	-0.142645	-0.0598702	0.724955		0.0826631	-0.0408788	-0.00427398	-0.129723
2019-02-16	-0.0835717	0.066868	-0.257845	-0.0444764		0.0553166	-0.25215	-0.108018	-0.416396		0.0241412	-0.0367471	-0.105386	-0.337495
2019-02-17	-0.00871443	0.0270254	-0.155593	-0.168852		0.0516883	-0.21644	0.0560771	-0.0484144		-0.157256	0.220083	-0.0251944	-0.223584
2019-02-18	-0.220188	-0.0695303	-0.100008	-0.319007		0.122908	-0.0496194	0.0206262	-2.78826		-0.0847824	0.0936769	-0.0443789	-0.188733
2019-02-19	-0.32533	-0.128478	-0.414346	-0.205107		-0.0678894	-0.265254	-0.308258	-1.47204		0.0552893	-0.347147	-0.287363	-0.429158
2019-02-20	0.4299	0.530454	0.313378	0.449454		0.415442	0.16571	0.543593	3.40362		0.544142	0.301207	0.503202	0.487703
2019-02-21	-0.346463	-0.0194269	-0.562691	-0.332794		-0.138543	-0.395054	-0.26093	-0.86401		-0.0311617	-0.28946	-0.250058	-0.548431
2019-02-22	-0.100793	-0.0543395	-0.304617	-0.169945		-0.0857313	-0.235213	-0.167005	-0.726929		-0.0685314	-0.212179	0.0664904	-0.519729
2019-02-23	0.0561467	-0.0640333	0.899811	-0.112038		0.113603	0.23689	0.107906	0.810454		-0.0570228	0.110954	0.545809	-0.342689
2019-02-24	-0.176938	-0.169297	0.421079	-0.371598		-0.121055	0.0266142	-0.139914	-0.532408		-0.0649978	-0.109748	0.0889651	-2.88822
2019-02-25	-0.352108	-0.299371	-0.483487	-0.414106		-0.325073	-0.192241	-0.400014	2.5777		-0.255955	-0.338371	-0.29846	-12.4095
2019-02-26	-0.243807	-0.0481017	-0.456952	-0.105709		0.14799	-0.229956	-0.0928135	3.58225		-0.0988399	-0.205051	-0.173018	-10.1702
2019-02-27	-0.0647341	0.185194	-0.370287	-0.0186449		0.550219	0.328572	0.321115	0.0950675		0.125585	0.296746	0.26579	0.447305
2019-02-28	0.12707	0.0877009	0.526145	-0.130883		0.442828	0.536774	0.282961	-1.07691		-0.0195086	0.836984	0.352911	1.43099
2019-03-01	0.186975	0.0748262	0.657446	0.0655917		0.193591	0.307862	0.141244	0.606231			0.317316	0.489032	9.56893
2019-03-02	0.0430653	-0.029603	0.390348	-0.0783697		0.149892	0.302766	0.0218679	-0.154861			-0.010074	0.240171	4.19719
2019-03-03	-0.056115	-0.0337288	-0.129089	-0.233713		0.0298728	0.00929542	-0.11814	-0.0238666			-0.18418	-0.00639432	-1.83253
2019-03-04	-0.282666	-0.122128	-0.524341	-0.478095		-0.249068	-0.236309	-0.367211	-1.37136			-0.364946	-0.327078	-5.21873
2019-03-05	-0.500383	-0.228901	-0.537257	-0.269392		-0.243575	-0.371129	-0.398297	-1.19344			-0.318069	-0.355343	-1.93605
2019-03-06	-0.900297	-0.353473	-2.32181	-0.413602		-0.320626	-0.48189	-0.723729	-0.28082			-0.430443	-0.5761	-0.382574
2019-03-07	-0.78794	-0.278789	-2.17429	-0.482344		-0.375651	-0.414576	-0.675605	-0.0612575			-0.447187	-0.464639	0.658545
2019-03-08	-0.0797464	-0.149477	-0.31467	-0.203523		-0.151835	-0.277399	-0.412969	-0.117908			-0.410904	-0.229133	-1.52193
2019-03-09	0.0657615	0.00509636	-0.158695	0.0859205		0.539924	0.00722121	0.241654	4.11832			0.00310933	0.120678	-0.301979
2019-03-10	0.369373	0.040854	-0.816312	0.197466		0.405865	0.0621779	-1.05307	-0.0453885			0.0281078	0.456706	-0.624624
2019-03-11	1.15637	-0.0231899	-0.279646	0.205711		0.377185	0.336821	-0.557784	-0.533047			0.321654	1.36215	-0.00854463
2019-03-12	0.578657	-0.24048	-0.866915	0.0412121		-0.209346	0.152979	0.0600351	-1.15662			-0.699331	1.03308	0.740204
2019-03-13	0.537482	-0.0136835	-0.724556	0.52137		0.704493	0.233204	0.869417	1.46652			-0.317671	1.01927	-0.526221
2019-03-14	0.258106	-0.105708	-0.186389	0.231107		0.886602	-0.0858991	0.783623	-0.13901			-0.55106	0.597657	-0.455037
2019-03-15	0.140766	-0.0857023	-0.0230361	0.1087		0.995568	0.160201	0.850709	-1.93564			-0.332607	0.525179	1.63877
2019-03-16	-0.399281	-0.186527	-0.338557	-0.419799		-0.357755	-0.260019	-0.355129	-2.2161			-0.517246	-0.458773	0.156029
2019-03-17	-0.379427	-0.274488	-0.41674	-0.327819		-0.426457	-0.305407	-0.478376	-0.241352			-0.821446	-0.382017	-0.232189
2019-03-18	-0.352832	-0.235203	-0.353344	-0.214456		0.101041	-0.210726	-0.239762	-0.289127			-0.57188	-0.230386	0.202608
2019-03-19	-2.83855	-0.216207	-0.441565	-0.209965		0.277014	-0.21802	-0.126626	-2.16257			-1.04874	-0.294841	0.165321
2019-03-20	-1.71563	0.0130274	-0.321432	0.0270838		0.714464	0.0505424	0.288796	1.46152			-0.690515	0.0323333	0.421013
2019-03-21	0.020142	0.218108	-0.159558	-1.3007		0.979068	0.232286	0.805391	-0.268702			0.0347523	0.372486	0.716757
2019-03-22	0.242449	0.526211	0.0410666	-1.16717		1.31712	0.48175	1.40703	-0.323562			0.357113	0.79332	0.509735
2019-03-23	0.615832	1.02146	0.462232	1.07258		1.93476	0.874396	2.2935	0.813297			1.09125	1.41976	-0.293522
2019-03-24	0.714517	1.26687	0.730606	1.29309		2.14204	1.02617	2.48247	3.11785			1.99787	1.59707	0.424927
2019-03-25	1.17638	1.70667	1.09454	1.67388		2.66345	1.30637	2.83761	2.18089			2.81697	1.99908	1.23088
2019-03-26	0.683067	1.01573	0.775797	0.905655		1.27068	0.758115	1.34626	0.965255			1.63478	0.80896	2.12845
2019-03-27	-0.85923	0.276573	-1.3538	-0.0218603		0.456693	-0.0829079	-0.0117	1.09301			0.376687	-0.627491	2.02894
2019-03-28	0.781595	1.53293	-0.621339	0.813376		2.144	0.996215	1.4261	3.05455			1.69484	0.0764625	1.44051
2019-03-29	0.948327	1.83519	0.549673	0.718531		2.04289	0.98563	1.53841	1.9087			1.88955	0.0164028	-0.744558
2019-03-30	1.17258	2.05381	0.802093	0.929032		2.02	1.16185	1.62571	2.48649			1.88911	0.601575	-1.60174
2019-03-31	0.5421	0.718786	0.422826	0.123881		0.446411	0.507476	0.462567	1.15959			0.570077	0.161608	1.78933
2019-04-01	-0.678668	-0.401846	-0.332961	-0.583442		-0.783032	-0.453279	-0.813785	-0.882989			-0.522521	-0.704792	0.122096
2019-04-02	0.222541	0.633262	-0.0777502	-0.141393		0.473565	0.153636	0.217642	-0.130658			0.256574	0.124238	2.25364
2019-04-03	1.10962	1.56129	0.298967	0.566165		1.61335	0.741467	1.22401	0.646586			1.06964	0.770096	1.10582
2019-04-04	1.1291	1.21914	0.849701	0.739032		1.4067	0.798904	1.20019	1.45253			1.03342	0.962831	1.7183
2019-04-05	0.0382246	0.151627	0.111916	-0.0170627		0.0669615	-0.0118742	-0.121366	-0.0612185			-0.0457897	-0.122611	-0.325501
2019-04-06	0.471581	0.913341	0.020299	0.108566		0.931442	0.406558	0.329964	0.988816			0.452673	0.18427	-1.13901
2019-04-07	1.35785	1.74834	0.246176	0.547711		1.33758	0.848602	0.952093	0.940121			1.01808	0.387902	0.0936569
2019-04-08	0.532157	0.720006	0.0758701	0.13269		0.252432	0.309043	0.378208	0.313378			0.407592	0.0421011	3.48003
2019-04-09	0.331592	0.452161	-0.25392	-0.0171098		-0.238818	0.0898859	-0.0358335	0.121147			0.0653064	-0.0425067	-0.842766
2019-04-10	1.33525	1.18305	-0.194587	0.383946		0.196791	0.42737	0.49014	0.648369			0.437781	0.126435	-1.48234
2019-04-11	1.43425	1.05997	-0.0800852	0.570336		0.188231	0.470391	0.813525	0.73263			0.464688	-0.102816	1.67969
2019-04-12	0.9876	0.806541	-0.0125443	0.378713		0.0920631	0.291377	0.428626	0.576059			0.245492	-0.101077	1.03305
2019-04-13	0.821779	0.635093	0.148424	0.251421		0.0934194	0.205141	0.251747	0.412682			0.191485	0.280201	-0.639313
2019-04-14	-0.135224	-0.186372	0.0972059	-0.257642		-0.323886	-0.0697753	-0.093851	0.0168262			-0.0342524	-0.125427	0.605054
2019-04-15	-0.47278	-0.533081	-1.213	-0.370438		-0.993699	-0.353183	-0.656048	-0.977197			-0.368642	-0.627962	-0.491807
2019-04-16	0.223201	0.68278	-0.736526	-0.0379116		-0.0377849	-0.0375457	-0.284032	-0.182424			-0.176513	-0.28246	-0.215248
2019-04-17	0.637172	0.808551	-0.144126	0.138165		-1.59978	0.107232	0.117815	0.411325			-0.0950919	0.324658	-1.74035
2019-04-18	0.701728	0.945715	0.239069	0.330648		-1.50159	0.321954	0.492002	0.726404			0.290563	0.8594	2.5768
2019-04-19	-0.0604487	-0.279214	0.122244	-0.181955		-0.0750749	-0.0640391	0.0229448	-0.0299319			0.0270628	-0.231316	2.02383
2019-04-20	-0.359167	-0.420493	-0.390542	-0.357799		-0.44959	-0.363959	-0.556613	-0.540264			-0.392711	-0.435129	-0.0650776
2019-04-21	0.00443817	0.647181	-0.37116	-0.142294		-0.105481	-0.171821	-0.368303	-0.16684			-0.298062	0.661512	0.245122
2019-04-22	0.0828999	0.828502	-0.270666	0.0368132		0.103881	-0.0562453	-0.126596	0.16094			-0.146978	0.889309	0.726512
2019-04-23	0.173783	0.639654	-0.0955147	0.0886718		0.293069	0.0523658	0.0174109	0.40999			-0.0718558	0.844688	0.739555
2019-04-24	0.080043	0.460914	0.0386046	0.147447		0.292522	0.116337	0.0698612	0.35415			0.0108849	0.685058	0.798788
2019-04-25	0.212565	0.295619	0.381097	0.220194		0.241081	0.195991	0.282724	0.47958			0.17947	0.543623	0.241872
2019-04-26	-0.803751	-0.560509	-0.152074	-0.142158		-0.276633	-0.315067	-0.325113	-0.394984			-0.0313228	-0.603509	-0.642561
2019-04-27	-0.234462	-0.114917	-0.263895	-0.191508		-0.164248	-0.20825	-0.402414	-0.155573			-0.333376	0.0728347	0.331256
2019-04-28	-0.0631286	0.0856856	-0.17094	-0.00743478		-0.0754715	-0.0724447	-0.21245	-0.0106169			-0.191328	0.28957	0.080036
2019-04-29	-0.0209909	-0.124148	2.69571	-0.095697		-0.299906	-0.0121809	-0.331393	1.85245			-0.361816	-0.125357	-0.527837
2019-04-30	0.113506	-0.115328	1.15719	-0.0818768		-0.260058	-0.0449966	-0.28738	0.847574			-0.327556	-0.177172	-0.23314
2019-05-01	0.667738	0.839611	0.426521	0.644741		0.735904	0.75894	0.623044	0.984227			0.619293	0.7526	0.841386
2019-05-02	0.192597	0.286276	0.16979	0.33007		0.350987	0.435159	0.283363	0.32959			0.245465	0.063975	0.586478
2019-05-03	0.121504	-0.144125	-0.0203383	-0.0945787		-0.0242222	-0.0140239	-0.208419	-0.29562			-0.208927	-0.368846	1.06167
2019-05-04	0.943203	0.138098	0.422566	0.211028		0.4037	0.283171	0.220833	0.0355292			0.11533	0.475017	0.366681
2019-05-05	0.686522	-0.299083	-0.0813578	-0.00437532		-0.0128801	-0.146988	-0.127437	-0.307687			-0.131576	1.59418	-0.366623
2019-05-06	-0.0686668	-0.36752	-0.299409	-0.24276		-0.172362	-0.244965	-0.436696	-0.567308			-0.388457	0.198047	-0.255798
2019-05-07	-0.047918	-0.269821	-0.25976	-0.209308		-0.140141	-0.232107	-0.364238	-0.461713			-0.432325	-0.325622	-0.0717362
2019-05-08	0.0982481	-0.109846	0.275653	-0.1323		-0.0100721	-0.102792	-0.161658	-0.257039			-0.250348	-0.203028	0.124544
2019-05-09	0.290821	0.259946	0.881943	0.206584		0.33521	0.265549	0.217055	0.148272			0.12289	0.180953	0.337871
2019-05-10	0.117988	0.0283981	0.0943207	0.165688		0.317893	0.0509171	0.232938	-0.0172388			0.0212745	0.187108	-0.105809
2019-05-11	0.80462	0.35042	0.958667	0.481345		0.387143	0.306474	0.706472	0.273268			0.225892	0.774769	0.309296
2019-05-12	-0.0287324	0.135624	0.990004	-0.211132		-0.24831	-0.380053	-0.181459	-0.622739			-0.487284	-0.17307	-0.513825
2019-05-13	-0.347822	0.319962	0.117827	-0.471927		-0.413719	-0.518931	-0.658135	-0.237312			-0.630672	-0.478603	0.429223
2019-05-14	-0.288428	-1.90177	-0.577793	-0.410658		-0.358848	-0.270596	-0.578651	-0.0407168			-0.588588	-0.446955	5.59509
2019-05-15	-0.47409	-0.199671	-0.441372	-0.306		-0.224086	-0.255832	-0.480353	-0.452075			-0.422682	-0.404793	4.73684
2019-05-16	-0.392871	-0.0917027	-0.203994	-0.244132		-0.183675	-0.180781	-0.361251	-0.330705			-0.289898	-0.276115	1.04845
2019-05-17	-1.21756	-0.890414	-0.34156	-0.929489		-0.80497	-0.79236	-1.08821	-0.978293			-0.925475	-1.01247	-0.821693
2019-05-18	-0.399995	-0.279571	0.0290059	-0.396882		-0.358034	-0.306711	-0.48146	-0.390828			-0.471125	-0.568073	-0.189029
2019-05-19	-0.257813	0.163061	0.247078	0.0111721		0.232244	0.19905	0.0654238	0.0470507			0.105406	0.0883718	-0.021963
2019-05-20	-0.281846	-0.0285795	-0.0804177	-0.0570078		-0.0388854	-0.00100765	-0.111648	0.0147829			0.0186182	-0.141984	0.219525
2019-05-21	-0.177665	0.090401	0.31894	-0.102456		0.000655431	0.12516	-0.173263	0.0507247			0.127787	0.131118	0.418941
2019-05-22	-0.201181	0.188509	0.368665	-0.0184329		0.11805	0.257108	-0.13658	0.21477			0.404517	0.205001	0.256325
2019-05-23	-0.0471282	0.269545	0.54689	0.0527594		0.112727	0.332458	-0.144367	0.256841			0.493217	0.143033	0.388442
2019-05-24	-0.124547	0.0853878	0.287848	-0.0323998		0.0345291	0.177934	-0.0745798	0.0245353			0.143659	-0.127911	0.240577

## Sheet: AZ 2017 temperature
	Cloth_20	Cloth_20	Cloth_20	Cloth_20	Cloth_20	Cloth_20	Cloth_5	Cloth_5	Cloth_5	Cloth_5	Cloth_5	Cloth_5	Control	Control	Control	Control	Control	Control
date	hive227	hive240	hive242	hive243	hive248	hive249	hive230	hive232	hive233	hive241	hive244	hive250	hive225	hive229	hive234	hive238	hive239	hive247
2017-07-11 00:00:01	35.927	35.262	30.245	32.586	32.983	33.671	33.817	34.186	34.978	35.125	34.994	28.836	34.292	33.683	35.572	33.919	31.189	34.15
2017-07-11 00:30:01	35.865	35.449	31.307	32.96	33.42	33.734	33.942	34.249	34.915	35.312	34.932	29.024	34.354	33.808	35.572	33.919	30.939	34.212
2017-07-11 01:00:01	35.927	35.324	30.932	32.898	33.17	33.734	33.879	34.186	34.978	35.25	34.87	29.71	34.292	33.87	35.634	33.919	30.814	34.399
2017-07-11 01:30:01	35.865	35.324	30.12	33.147	32.983	33.859	34.066	34.249	35.04	35.188	34.807	29.586	34.229	33.87	35.385	33.857	30.564	34.15
2017-07-11 02:00:01	35.865	35.324	30.245	32.898	33.607	33.859	33.817	34.311	34.915	35.312	34.62	29.586	34.105	33.932	35.447	33.857	30.377	34.087
2017-07-11 02:30:01	36.176	35.511	31.182	33.147	33.545	33.921	34.004	34.311	35.04	35.312	34.807	29.211	34.167	34.057	35.509	33.794	30.19	34.337
2017-07-11 03:00:01	36.052	35.324	31.743	32.336	33.483	33.983	33.692	34.311	35.04	35.188	34.87	29.773	34.167	34.119	35.822	33.857	30.002	34.275
2017-07-11 03:30:01	35.927	35.511	32.492	32.648	33.358	33.859	33.63	34.311	35.04	35.312	34.87	29.96	34.167	34.244	36.196	34.106	29.815	34.399
2017-07-11 04:00:01	35.927	35.449	33.366	33.459	33.17	33.859	34.004	34.311	35.04	35.312	34.745	30.147	34.167	34.369	35.634	34.356	29.753	34.275
2017-07-11 04:30:01	35.99	35.698	34.177	33.21	33.108	33.734	34.004	34.311	34.978	35.312	34.495	30.896	33.98	35.367	35.385	34.481	29.565	34.462
2017-07-11 05:00:01	36.052	35.511	33.928	33.147	33.046	33.609	33.755	34.249	34.853	35.312	34.745	31.708	33.98	35.055	35.509	34.293	29.44	34.462
2017-07-11 05:30:01	35.865	35.386	33.99	32.898	33.046	33.609	33.692	34.124	34.915	35.312	34.932	31.832	33.917	34.992	35.447	33.981	29.378	34.462
2017-07-11 06:00:01	35.865	35.386	34.24	32.461	33.046	33.609	33.942	34.124	34.791	35.312	34.994	31.77	34.042	34.743	35.447	33.981	29.315	34.399
2017-07-11 06:30:01	35.803	35.324	34.24	31.588	32.484	33.609	33.755	34.124	34.791	35.188	35.119	31.77	34.042	34.618	35.572	34.044	29.19	34.524
2017-07-11 07:00:01	35.741	35.386	34.052	31.837	33.545	33.609	33.879	34.124	34.604	35.063	34.994	31.583	33.73	34.868	35.759	33.857	29.19	34.087
2017-07-11 07:30:01	35.803	35.324	34.364	31.151	33.358	33.671	33.692	34.124	34.604	35.001	34.994	31.458	33.855	34.805	35.572	33.919	29.065	34.087
2017-07-11 08:00:01	35.865	35.324	33.99	31.775	33.295	33.859	33.817	34.124	34.666	35.188	34.807	32.02	33.855	34.681	35.509	34.106	28.878	34.212
2017-07-11 08:30:01	35.803	35.324	34.302	31.213	33.545	33.796	33.692	34.124	34.666	35.188	34.994	32.144	33.793	34.681	35.385	34.356	28.878	34.212
2017-07-11 09:00:01	36.052	35.386	34.552	31.089	33.732	33.796	33.505	34.186	34.791	35.125	34.932	32.768	33.855	34.743	35.447	34.293	28.878	34.399
2017-07-11 09:30:01	35.927	35.324	34.489	31.276	33.919	33.859	33.505	34.186	34.853	35.375	34.683	33.517	33.98	35.242	35.697	34.481	28.878	34.524
2017-07-11 10:00:01	35.865	35.511	34.364	32.025	34.231	33.983	33.755	34.249	35.04	35.25	34.994	33.143	34.105	35.055	35.946	34.668	29.065	34.462
2017-07-11 10:30:01	36.301	35.511	34.739	32.399	34.481	34.171	33.879	34.436	35.227	35.437	35.119	33.517	34.229	35.18	35.759	34.855	29.253	34.774
2017-07-11 11:00:01	36.426	35.324	34.926	33.085	34.731	34.42	34.066	34.748	35.227	35.624	35.181	33.579	34.292	35.304	36.196	35.042	29.565	34.836
2017-07-11 11:30:01	36.488	35.573	35.051	33.334	34.855	34.545	34.503	35.06	35.477	35.749	35.368	34.265	34.479	35.304	36.134	35.292	29.628	35.335
2017-07-11 12:00:01	36.612	36.01	35.425	33.771	34.98	34.919	34.814	35.309	35.664	36.06	35.493	34.702	34.666	35.491	36.383	35.354	29.94	35.647
2017-07-11 12:30:01	36.55	36.322	35.674	34.457	35.167	35.169	35.25	35.621	35.975	36.185	35.555	34.826	35.04	35.616	36.571	35.479	30.564	35.959
2017-07-11 13:00:01	36.675	36.259	35.737	35.08	35.479	35.294	35.874	35.621	36.038	36.496	36.054	35.325	35.227	35.741	36.508	35.416	31.127	36.084
2017-07-11 13:30:01	36.612	36.197	35.986	34.706	35.354	35.356	36.06	35.808	36.1	36.621	36.117	35.512	35.477	35.803	36.633	35.104	31.751	36.209
2017-07-11 14:00:01	36.675	36.322	35.986	34.831	35.479	35.418	36.123	35.746	36.1	36.683	36.366	35.824	35.664	36.177	36.508	35.167	32.188	36.271
2017-07-11 14:30:01	36.612	36.384	35.924	35.018	35.791	35.606	36.372	35.87	36.163	36.558	36.491	36.385	35.851	36.239	36.82	35.292	32.5	36.396
2017-07-11 15:00:01	36.55	36.509	36.236	34.955	35.791	35.668	36.559	35.808	36.287	36.434	36.615	36.883	36.038	36.302	36.82	34.98	32.812	36.084
2017-07-11 15:30:01	36.861	36.571	36.797	35.516	36.041	35.668	36.746	35.87	36.287	36.87	36.553	36.883	36.163	36.426	36.695	35.354	33.062	36.271
2017-07-11 16:00:01	36.924	36.696	37.296	36.077	36.165	35.917	37.182	35.995	36.474	36.932	36.553	37.444	36.163	36.551	37.008	35.728	33.312	36.458
2017-07-11 16:30:01	37.048	36.571	37.046	36.451	36.165	35.543	37.244	36.12	36.287	36.87	36.241	37.569	36.287	36.676	36.883	35.853	33.624	36.458
2017-07-11 17:00:01	36.861	36.509	36.922	36.389	36.228	35.481	37.244	36.057	36.412	36.745	36.179	37.631	36.287	36.925	36.446	35.292	33.874	36.396
2017-07-11 17:30:01	36.861	36.384	36.984	36.326	36.165	35.418	37.244	36.182	36.474	36.621	36.366	37.693	36.287	36.738	36.883	35.167	34.123	36.396
2017-07-11 18:00:01	36.612	36.509	36.859	36.576	36.041	35.418	36.995	36.245	36.35	36.434	36.615	37.569	36.038	36.364	36.508	34.917	34.373	36.334
2017-07-11 18:30:01	36.612	36.322	36.859	36.139	35.854	35.294	36.621	35.995	36.163	36.247	36.491	37.008	35.975	36.115	36.571	34.73	34.623	35.835
2017-07-11 19:00:01	36.488	35.823	36.049	35.205	35.604	35.044	36.185	35.87	36.038	36.06	36.366	36.821	36.038	35.678	36.134	34.605	34.685	35.647
2017-07-11 19:30:01	36.363	35.075	35.425	34.457	35.354	35.169	35.562	35.496	35.851	35.749	36.179	35.761	35.913	35.304	36.196	34.231	34.747	35.335
2017-07-11 20:00:01	36.239	35.075	34.676	33.771	35.167	35.044	35.126	35.372	35.726	35.686	35.992	34.889	35.913	34.93	35.884	33.857	34.685	35.086
2017-07-11 20:30:01	36.114	34.95	34.364	33.708	35.417	35.107	34.814	35.247	35.726	35.811	36.054	34.016	35.913	34.992	36.009	34.169	34.623	35.148
2017-07-11 21:00:01	36.114	35.262	34.24	33.397	35.479	35.169	34.253	35.247	35.851	35.935	35.992	33.641	35.913	35.242	36.259	34.356	34.56	35.148
2017-07-11 21:30:01	36.052	35.324	34.302	33.459	35.354	35.231	34.316	35.184	35.601	35.873	35.867	33.641	35.788	35.367	36.196	34.231	34.435	35.148
2017-07-11 22:00:01	35.99	35.262	34.364	33.521	35.043	35.169	34.316	35.184	35.788	35.998	35.805	33.641	35.664	35.242	36.259	34.481	34.311	35.211
2017-07-11 22:30:01	36.176	35.262	34.614	33.521	34.98	35.169	34.316	35.122	35.788	35.935	35.555	33.953	35.664	35.304	36.259	34.418	34.123	35.273
2017-07-11 23:00:01	36.114	35.324	34.364	33.21	35.043	35.107	34.316	35.06	35.788	36.06	35.555	33.766	35.601	35.429	35.884	34.169	33.936	35.398
2017-07-11 23:30:01	36.114	35.199	34.614	33.21	35.105	35.107	34.004	34.997	35.726	35.935	35.555	34.078	35.539	35.304	36.321	34.668	33.749	35.211
2017-07-12 00:00:01	36.114	35.199	34.552	33.147	34.918	34.919	34.004	35.06	35.664	35.935	35.306	33.641	35.477	35.304	36.071	34.668	33.499	35.335
2017-07-12 00:30:01	36.301	35.324	34.552	33.584	35.043	35.044	34.378	35.06	35.726	35.811	35.493	33.953	35.352	35.304	36.009	34.668	33.374	35.086
2017-07-12 01:00:01	36.239	35.324	34.614	33.646	34.98	35.044	34.44	35.06	35.726	35.998	35.368	34.078	35.414	35.242	36.071	34.855	33.125	35.211
2017-07-12 01:30:01	36.176	35.511	34.489	33.334	34.98	34.919	34.191	35.06	35.726	36.06	35.431	34.078	35.352	35.304	36.071	34.792	32.937	35.273
2017-07-12 02:00:01	36.176	35.386	34.676	32.96	34.668	34.919	34.191	34.997	35.664	36.122	35.181	34.203	35.29	35.18	35.946	34.481	32.75	35.273
2017-07-12 02:30:01	36.176	35.449	34.863	32.898	35.043	34.919	34.129	35.06	35.664	35.935	35.368	34.265	35.227	35.055	35.946	34.605	32.625	35.086
2017-07-12 03:00:01	36.114	35.386	34.614	33.21	34.98	34.982	34.503	35.06	35.664	35.811	35.306	34.452	35.29	35.117	36.071	34.792	32.5	35.086
2017-07-12 03:30:01	36.176	35.573	34.552	33.022	34.855	35.044	34.44	35.06	35.788	35.811	35.181	34.515	35.165	35.242	35.759	34.792	32.438	35.148
2017-07-12 04:00:01	36.176	35.698	34.676	33.085	34.98	35.044	34.378	34.997	35.726	35.811	35.368	34.702	35.227	35.117	36.009	34.543	32.25	35.086
2017-07-12 04:30:01	36.176	35.386	34.427	33.147	34.855	35.107	34.565	34.935	35.539	35.749	35.306	34.515	35.165	35.117	36.196	34.73	32.063	34.961
2017-07-12 05:00:01	36.176	35.449	34.739	33.584	34.668	34.982	34.565	34.873	35.601	35.686	35.306	34.39	35.102	34.93	35.884	34.543	31.938	34.961
2017-07-12 05:30:01	36.301	35.386	34.552	33.272	34.918	34.857	34.316	34.81	35.664	35.686	35.181	34.39	35.102	34.93	35.759	34.418	31.751	35.023
2017-07-12 06:00:01	36.239	35.386	34.552	32.835	34.731	34.857	34.378	34.81	35.414	35.686	35.244	34.265	35.102	34.93	36.009	34.73	31.689	35.086
2017-07-12 06:30:01	36.114	35.324	34.676	32.399	34.731	34.732	34.503	34.81	35.477	35.686	35.306	34.265	35.04	35.055	36.009	34.668	31.564	34.899
2017-07-12 07:00:01	36.239	35.386	34.614	33.085	34.543	34.919	34.253	34.935	35.601	35.562	35.306	34.577	35.04	34.93	35.822	34.792	31.439	34.961
2017-07-12 07:30:01	36.176	35.573	34.676	33.272	34.668	34.795	33.879	34.748	35.477	35.562	35.244	34.452	34.978	35.491	35.884	34.668	31.439	34.711
2017-07-12 08:00:01	36.176	35.324	34.801	33.21	34.543	34.732	34.066	34.997	35.539	35.562	35.244	34.764	34.915	35.304	35.697	34.73	31.376	35.086
2017-07-12 08:30:01	36.301	35.636	34.926	32.461	34.731	34.67	34.253	34.81	35.352	35.499	35.057	34.702	34.915	35.055	35.697	34.792	31.376	34.899
2017-07-12 09:00:01	36.426	35.698	35.487	32.524	34.731	34.919	34.253	34.997	35.539	35.686	35.181	34.702	35.04	35.242	35.572	34.792	31.564	34.899
2017-07-12 09:30:01	36.861	35.76	35.674	32.773	35.666	35.231	34.44	35.309	35.913	35.998	35.431	35.325	35.165	35.429	35.884	35.104	31.439	35.273
2017-07-12 10:00:01	36.737	35.885	36.173	32.835	35.354	35.107	34.877	35.559	36.163	36.122	35.68	35.325	35.352	35.741	36.196	35.292	31.876	35.273
2017-07-12 10:30:01	36.799	36.384	36.423	33.521	35.604	35.606	35.126	35.808	36.163	36.247	35.867	36.135	35.414	36.052	36.446	35.666	32.5	35.585
2017-07-12 11:00:01	36.924	36.446	37.421	35.766	36.041	36.167	35.687	35.995	36.537	36.808	36.491	36.509	35.664	36.239	36.633	36.102	33	35.835
2017-07-12 11:30:01	36.737	36.509	37.358	35.828	36.103	36.354	35.811	36.12	36.724	36.683	36.802	36.572	35.788	36.364	36.383	36.29	33.187	35.897
2017-07-12 12:00:01	36.799	36.571	37.171	36.015	35.729	36.292	35.624	35.808	37.409	36.621	36.927	36.759	35.664	36.551	36.82	36.539	33.499	36.084
2017-07-12 12:30:01	37.235	36.571	36.797	36.326	36.602	36.666	36.247	36.182	37.908	36.808	37.052	36.696	36.1	37.797	37.008	37.599	33.624	36.521
2017-07-12 13:00:01	37.671	36.758	36.859	36.451	36.789	36.791	37.368	36.743	37.846	36.932	37.176	36.946	36.35	38.482	37.382	37.474	33.811	36.77
2017-07-12 13:30:01	37.422	37.007	36.735	36.451	36.727	36.853	37.119	37.429	37.783	37.119	37.301	36.883	36.474	38.482	37.382	37.287	34.123	36.77
2017-07-12 14:00:01	37.235	36.758	36.298	36.202	36.664	36.479	36.497	37.429	37.472	36.745	37.114	36.759	36.038	37.984	37.382	36.601	34.311	36.708
2017-07-12 14:30:01	36.924	36.509	35.924	35.703	36.353	36.167	35.811	36.993	37.098	36.558	36.989	36.073	36.038	37.548	37.132	36.539	34.373	36.396
2017-07-12 15:00:01	36.924	36.446	36.423	36.077	36.477	36.229	36.247	36.556	37.035	36.745	36.989	36.447	36.1	37.174	37.132	36.102	34.56	36.645
2017-07-12 15:30:01	36.55	36.322	36.236	36.015	36.54	36.167	36.06	36.619	36.474	36.683	37.052	36.385	36.474	36.8	37.07	35.666	34.747	36.271
2017-07-12 16:00:01	36.114	36.509	36.236	35.89	36.228	35.668	35.998	36.245	36.412	36.496	36.678	35.886	36.35	36.489	37.07	35.292	34.872	36.022
2017-07-12 16:30:01	36.052	35.885	35.924	35.516	36.29	35.418	35.874	35.933	36.225	36.372	36.802	36.073	36.35	36.177	36.945	35.292	34.997	35.71
2017-07-12 17:00:01	35.803	35.823	35.55	35.018	36.165	35.107	35.624	35.247	35.851	36.185	36.553	35.263	36.35	35.928	36.883	34.98	35.122	35.647
2017-07-12 17:30:01	35.803	35.698	35.487	34.581	36.165	34.982	35.437	35.184	35.726	35.935	36.117	35.2	36.225	35.741	36.883	34.855	35.184	35.71
2017-07-12 18:00:01	35.554	35.511	35.051	34.519	36.041	34.795	35.375	35.06	35.601	35.873	36.179	35.2	36.038	35.367	36.383	34.792	35.122	35.273
2017-07-12 18:30:01	35.429	35.386	35.113	34.207	35.854	34.483	35.188	34.748	35.477	35.811	35.805	35.138	35.851	35.242	36.383	34.605	34.872	35.523
2017-07-12 19:00:01	35.367	35.075	34.739	34.145	35.729	34.358	35.064	34.498	35.227	35.749	35.992	34.889	35.664	35.055	36.071	34.543	34.81	35.398
2017-07-12 19:30:01	35.554	35.199	34.552	34.02	35.604	34.42	34.752	34.124	35.165	35.811	35.867	35.013	35.664	35.117	36.196	34.356	34.685	35.086
2017-07-12 20:00:01	35.678	35.137	34.364	34.02	35.479	34.42	34.191	34.186	35.414	35.562	35.743	35.2	35.664	34.93	36.259	34.293	34.435	34.961
2017-07-12 20:30:01	35.803	35.511	34.863	34.519	35.479	34.919	34.316	33.937	35.601	35.749	35.805	35.263	35.664	34.805	36.321	34.481	34.311	35.398
2017-07-12 21:00:01	35.865	35.386	35.113	34.457	35.354	34.857	34.814	33.999	35.539	35.873	35.867	35.45	35.601	34.93	36.134	34.481	34.123	35.398
2017-07-12 21:30:01	35.803	35.449	34.801	34.394	35.23	35.107	33.879	34.686	35.726	35.749	35.555	35.637	35.04	34.93	36.259	34.293	33.936	35.023
2017-07-12 22:00:01	35.803	35.449	35.051	34.644	35.167	35.169	34.253	34.686	35.851	35.562	35.431	35.574	35.29	35.055	36.071	34.668	33.874	35.148
2017-07-12 22:30:01	35.741	35.449	34.988	34.768	35.105	34.982	34.565	34.935	35.664	35.437	34.994	35.512	35.165	34.805	35.946	34.668	33.624	35.023
2017-07-12 23:00:01	35.616	35.199	35.113	34.457	34.98	34.795	34.503	34.873	35.664	35.312	35.057	35.263	35.227	34.805	35.697	34.356	33.249	34.899
2017-07-12 23:30:01	35.616	35.262	34.926	34.27	34.793	34.732	34.627	34.81	35.539	35.437	35.057	35.2	35.165	34.743	35.634	34.481	33.062	34.899
2017-07-13 00:00:01	35.678	35.324	35.238	34.394	34.793	34.67	34.627	34.686	35.477	35.063	35.057	35.013	35.04	34.868	35.572	34.605	32.875	35.148
2017-07-13 00:30:01	35.741	35.386	35.175	34.332	34.668	34.483	34.378	34.498	35.539	35.25	34.932	35.138	34.978	34.868	35.759	34.543	32.438	35.023
2017-07-13 01:00:01	35.678	35.324	34.926	34.145	34.543	34.42	34.814	34.748	35.414	35.375	34.745	35.076	34.978	34.805	35.509	34.668	32.063	35.023
2017-07-13 01:30:01	35.616	35.262	34.926	33.833	34.731	34.358	34.503	34.81	35.414	35.312	34.87	34.889	34.791	34.805	35.822	34.356	31.751	34.774
2017-07-13 02:00:01	35.678	35.262	34.988	33.896	34.668	34.358	34.565	34.686	35.414	35.188	34.994	34.951	34.791	34.805	35.634	34.668	31.564	34.649
2017-07-13 02:30:01	35.741	35.262	34.863	33.584	34.668	34.42	34.44	34.498	35.352	35.188	34.994	35.013	34.728	34.868	35.322	34.855	31.314	34.774
2017-07-13 03:00:01	35.678	35.262	34.801	33.397	34.543	34.358	34.378	34.374	35.477	35.125	35.057	35.013	34.791	34.93	35.572	34.543	31.127	34.587
2017-07-13 03:30:01	35.803	35.199	34.801	33.272	34.668	34.295	34.129	34.436	35.539	35.312	34.932	34.889	34.728	34.805	35.634	34.605	31.251	34.275
2017-07-13 04:00:01	35.741	35.262	34.863	33.584	34.481	34.233	34.378	34.311	35.477	35.188	34.87	35.013	34.666	34.681	35.447	34.543	31.751	34.524
2017-07-13 04:30:01	35.865	35.324	35.051	33.771	34.419	34.046	34.316	34.311	35.414	35.25	34.87	34.951	34.541	34.618	35.572	34.543	31.189	34.212
2017-07-13 05:00:01	35.678	35.262	34.614	33.708	34.044	34.171	34.004	34.374	35.352	35.25	34.683	34.826	34.479	34.743	35.509	34.605	31.314	34.462
2017-07-13 05:30:01	35.616	35.324	34.739	33.334	34.107	34.233	33.755	34.249	35.29	35.312	34.683	34.515	34.604	34.556	35.447	34.356	30.564	34.025
2017-07-13 06:00:01	35.554	35.324	34.427	32.898	34.231	33.983	33.817	34.374	35.29	35.125	34.745	34.577	34.479	34.494	35.509	34.418	30.252	34.212
2017-07-13 06:30:01	35.678	35.199	34.676	32.898	34.231	33.983	33.942	34.249	35.165	35.001	34.495	34.515	34.479	34.556	35.509	34.668	30.065	34.025
2017-07-13 07:00:01	35.554	35.137	34.801	32.773	34.044	33.921	33.755	34.249	35.04	35.188	34.558	34.515	34.292	34.618	35.509	34.231	29.94	34.087
2017-07-13 07:30:01	35.741	35.199	34.552	32.087	34.044	33.796	34.066	34.311	35.102	35.001	34.745	34.39	34.229	34.743	35.509	34.481	30.127	34.025
2017-07-13 08:00:01	35.865	35.137	34.988	32.274	33.919	33.796	33.879	34.311	34.978	35.188	35.057	34.639	34.292	34.868	35.385	33.919	29.877	34.212
2017-07-13 08:30:01	35.927	35.262	35.175	32.586	34.169	33.796	34.378	34.436	35.04	35.499	35.057	35.013	34.416	34.93	35.509	34.169	29.815	34.212
2017-07-13 09:00:01	35.927	35.199	34.926	32.399	34.294	33.921	34.627	34.436	35.04	35.437	34.994	34.951	34.479	35.117	35.697	34.418	29.94	34.836
2017-07-13 09:30:01	36.114	35.511	35.674	32.773	34.294	34.42	34.627	34.623	35.414	35.749	35.181	35.263	34.728	35.304	35.884	33.857	30.127	35.023
2017-07-13 10:00:01	36.426	35.262	35.924	33.334	34.918	34.982	34.627	34.935	35.788	35.998	35.431	35.637	34.791	35.803	36.134	34.855	30.44	35.211
2017-07-13 10:30:01	36.239	35.698	36.61	33.833	34.855	35.418	35.188	35.247	36.599	36.309	35.555	35.886	35.165	35.99	35.884	34.98	30.814	35.46
2017-07-13 11:00:01	36.55	35.76	36.485	34.332	35.354	35.793	35.811	35.496	36.038	36.434	35.867	36.135	35.477	36.551	36.321	35.541	31.314	35.585
2017-07-13 11:30:01	36.612	35.947	36.111	34.706	35.666	36.042	35.936	35.746	36.35	36.434	36.117	36.26	35.851	36.551	36.695	35.853	31.813	35.835
2017-07-13 12:00:01	36.675	36.259	36.423	35.08	36.103	36.042	36.185	35.87	36.537	36.06	36.366	36.509	36.163	36.426	36.758	35.978	32.375	36.334
2017-07-13 12:30:01	36.799	36.446	36.236	35.329	36.29	36.105	36.434	35.933	36.786	36.309	36.428	36.572	36.599	36.426	37.07	36.352	32.75	36.396
2017-07-13 13:00:01	36.986	36.571	36.61	35.454	36.353	36.167	36.683	35.87	36.537	36.558	36.615	36.696	36.661	36.863	37.132	36.414	33.249	36.645
2017-07-13 13:30:01	36.861	36.633	36.111	35.641	36.353	35.98	36.497	36.245	36.848	36.621	36.927	36.509	36.661	37.112	37.195	36.227	33.624	36.895
2017-07-13 14:00:01	36.737	36.758	36.298	35.766	36.664	35.98	36.559	36.12	37.035	36.87	36.865	36.883	36.599	36.925	37.132	36.29	33.811	36.833
2017-07-13 14:30:01	36.488	36.571	36.298	35.953	36.727	36.042	36.497	36.057	37.035	36.932	37.052	36.447	36.35	36.8	37.257	36.102	34.123	37.144
2017-07-13 15:00:01	36.612	36.882	36.36	35.953	36.727	36.042	36.497	36.182	36.724	37.057	37.176	36.759	36.287	36.987	37.257	36.102	34.435	36.957
2017-07-13 15:30:01	36.426	36.945	36.485	36.264	36.851	36.105	36.559	36.182	36.911	37.057	37.239	36.946	36.287	37.049	37.32	35.915	34.747	36.957
2017-07-13 16:00:01	36.488	36.571	36.298	35.703	36.602	35.855	35.874	35.372	36.661	36.683	37.301	36.759	35.913	36.738	37.008	35.479	34.997	36.458
2017-07-13 16:30:01	36.301	36.259	35.175	35.267	35.978	35.231	35.313	35.247	36.287	36.309	36.802	36.322	35.726	36.426	36.695	34.855	35.122	35.897
2017-07-13 17:00:01	36.176	36.134	34.676	35.516	36.103	34.42	35.25	35.122	36.1	36.122	36.491	36.135	35.601	35.928	36.695	34.668	35.122	35.647
2017-07-13 17:30:01	36.052	35.947	35.051	35.516	35.978	34.732	35.126	35.184	35.851	36.06	36.553	36.198	35.414	35.678	36.633	34.293	35.122	35.897
2017-07-13 18:00:01	36.114	35.947	35.425	35.142	35.854	34.545	35.001	35.06	36.038	36.06	36.553	36.011	35.664	35.678	36.383	33.919	35.122	35.71
2017-07-13 18:30:01	36.052	35.636	34.863	34.831	35.791	34.67	35.064	35.184	35.726	35.998	36.366	35.824	35.539	35.429	36.446	34.169	34.872	35.523
2017-07-13 19:00:01	35.741	35.511	34.489	34.519	35.354	34.358	34.752	34.81	35.352	35.686	35.992	35.574	35.414	34.992	36.134	33.981	34.81	35.148
2017-07-13 19:30:01	35.429	35.324	33.741	34.27	35.292	34.545	32.757	34.436	35.352	35.312	36.117	35.138	35.04	34.369	35.759	33.732	34.747	34.649
2017-07-13 20:00:01	34.931	35.386	33.99	34.457	35.043	34.795	33.692	34.374	35.539	35.188	35.743	35.387	35.352	34.182	35.447	33.545	34.498	34.899
2017-07-13 20:30:01	35.055	35.324	34.988	31.9	34.606	34.483	34.316	34.374	35.227	34.938	35.493	35.325	35.352	34.494	35.322	33.545	34.123	34.899
2017-07-13 21:00:01	35.18	35.262	35.051	31.089	34.294	34.358	34.129	34.498	35.227	34.938	35.119	35.2	34.978	34.307	35.26	33.919	33.749	34.774
2017-07-13 21:30:01	35.304	35.386	34.739	31.525	34.169	34.233	34.066	34.623	35.04	34.938	35.057	34.889	32.17	34.244	35.26	33.607	33.249	34.462
2017-07-13 22:00:01	35.429	35.449	35.175	31.9	34.169	34.108	34.129	34.561	35.165	34.814	34.807	34.889	31.796	34.369	35.322	34.106	32.937	34.524
2017-07-13 22:30:01	35.429	35.449	35.113	31.588	34.107	33.921	34.191	34.498	34.853	35.001	34.745	35.013	30.235	34.431	35.197	34.231	32.687	34.399
2017-07-13 23:00:01	35.491	35.449	34.926	31.213	34.044	33.921	34.066	34.498	34.604	34.876	34.495	34.826	30.61	34.431	35.385	34.106	32.188	34.399
2017-07-13 23:30:01	35.367	35.386	34.739	31.525	34.107	33.859	33.942	34.249	34.853	35.063	34.495	34.764	30.235	34.494	35.26	34.169	31.876	34.15
2017-07-14 00:00:01	35.429	35.511	35.051	31.775	33.857	33.609	33.381	34.561	35.04	35.125	34.683	34.639	30.423	34.556	35.322	33.981	31.501	34.462
2017-07-14 00:30:01	35.741	35.386	35.113	32.586	33.857	33.609	33.942	34.374	34.978	35.125	34.558	34.577	30.423	34.431	35.26	33.857	31.189	34.212
2017-07-14 01:00:01	35.803	35.386	34.614	32.399	34.107	33.734	33.817	34.374	34.915	35.25	34.246	34.577	30.985	34.494	35.447	33.857	30.939	34.025
2017-07-14 01:30:01	35.491	35.449	34.926	32.025	33.982	33.921	33.63	34.561	34.853	35.188	34.495	34.639	30.797	34.556	35.447	33.857	30.627	34.275
2017-07-14 02:00:01	35.429	35.386	34.676	31.775	33.982	33.921	33.817	34.561	34.978	35.188	34.433	34.826	30.985	34.681	35.197	34.106	30.315	34.337
2017-07-14 02:30:01	35.429	35.511	34.988	31.65	33.857	33.983	33.942	34.436	34.791	35.125	34.495	34.764	31.546	34.618	35.385	33.794	30.065	34.212
2017-07-14 03:00:01	35.429	35.324	34.489	31.65	33.982	33.796	34.004	34.311	34.791	35.188	34.184	34.702	32.295	34.556	35.26	33.42	29.753	34.462
2017-07-14 03:30:01	35.367	35.324	34.676	31.588	33.732	33.734	33.755	34.249	34.915	35.125	34.246	34.577	32.482	34.618	35.509	33.295	29.565	34.275
2017-07-14 04:00:01	35.616	35.449	34.552	31.65	33.42	33.796	33.381	34.124	35.102	35.25	34.246	34.577	32.482	34.556	35.385	33.42	29.315	34.399
2017-07-14 04:30:01	35.491	35.386	34.863	32.399	33.483	33.609	33.193	34.186	35.04	35.001	34.121	34.639	32.857	34.494	35.385	33.42	29.253	34.212
2017-07-14 05:00:01	35.616	35.511	34.614	32.087	33.42	33.671	33.692	34.124	35.04	34.938	34.184	34.452	32.732	34.681	35.322	33.045	29.065	34.212
2017-07-14 05:30:01	35.554	35.449	34.052	31.713	33.545	33.796	33.505	34.249	34.915	35.001	34.184	34.39	33.044	34.618	35.447	33.295	29.003	33.963
2017-07-14 06:00:01	35.616	35.511	34.052	31.775	33.483	33.547	33.381	34.311	34.915	35.25	34.121	34.515	33.231	34.681	35.509	33.357	28.878	33.963
2017-07-14 06:30:01	35.491	35.511	33.741	33.022	33.607	33.671	33.63	34.249	34.604	35.25	34.433	34.452	33.356	34.681	35.26	33.357	28.816	34.15
2017-07-14 07:00:01	35.242	35.573	33.99	32.773	33.358	33.983	33.63	33.999	34.666	35.188	34.121	34.39	33.294	34.494	35.322	34.106	28.753	33.9
2017-07-14 07:30:01	35.429	35.636	33.99	33.085	33.545	33.983	33.318	34.062	34.728	35.312	34.558	34.327	33.294	34.681	35.509	34.106	28.691	33.651
2017-07-14 08:00:01	35.491	35.636	34.302	33.896	33.732	33.921	33.381	34.311	34.728	35.25	33.872	34.452	33.481	34.681	35.322	34.044	28.691	33.651
2017-07-14 08:30:01	35.678	35.636	34.489	34.207	33.67	34.108	34.066	34.186	34.915	35.188	34.62	34.702	33.917	34.743	35.322	34.231	28.816	34.087
2017-07-14 09:00:01	35.678	35.511	34.364	34.02	33.919	34.483	34.565	34.748	35.165	35.437	34.932	34.639	34.167	35.055	35.509	34.356	29.065	34.399
2017-07-14 09:30:01	35.865	35.511	34.863	33.833	34.231	34.857	35.001	35.122	35.165	35.562	35.431	35.013	34.354	35.242	35.759	34.231	29.565	34.899
2017-07-14 10:00:01	35.741	35.511	34.988	33.646	34.481	34.919	35.25	35.309	35.539	35.873	35.368	35.138	34.728	35.616	35.697	34.98	29.94	35.148
2017-07-14 10:30:01	35.865	35.449	35.051	33.521	34.606	35.169	35.126	35.372	35.601	35.749	35.68	35.699	34.853	35.616	35.759	35.167	30.19	35.023
2017-07-14 11:00:01	35.927	35.511	35.674	33.958	34.855	35.481	35.313	35.559	35.851	35.935	35.805	35.824	35.227	35.741	35.884	35.229	30.502	34.961
2017-07-14 11:30:01	36.052	35.573	35.737	34.332	35.105	35.793	35.624	35.683	36.163	36.122	35.618	35.699	35.664	35.678	36.259	35.354	31.064	35.148
2017-07-14 12:00:01	36.301	35.636	35.612	34.457	35.167	35.668	35.5	35.372	36.163	35.873	35.743	35.637	35.788	35.616	36.134	34.98	31.626	35.023
2017-07-14 12:30:01	36.114	35.76	35.674	34.394	35.417	35.418	35.562	35.122	36.287	35.935	35.93	35.45	35.913	35.741	36.196	34.855	32.063	35.086
2017-07-14 13:00:01	36.176	35.947	36.049	34.706	35.729	35.606	35.687	35.683	36.412	36.06	36.241	35.824	36.163	35.741	36.508	35.229	32.438	35.523
2017-07-14 13:30:01	36.426	36.01	36.049	35.08	35.978	35.855	35.874	35.808	36.537	36.247	36.491	36.26	36.661	36.115	36.508	35.479	33	35.647
2017-07-14 14:00:01	36.426	36.01	35.986	35.267	35.978	35.98	35.687	35.995	36.599	36.309	36.366	36.447	36.911	35.928	36.508	35.541	33.561	36.022
2017-07-14 14:30:01	36.301	36.072	36.111	35.579	36.228	36.042	35.624	36.182	36.911	36.496	36.615	36.634	36.848	36.364	36.758	35.728	33.936	36.396
2017-07-14 15:00:01	36.363	36.134	35.737	35.454	36.228	35.917	35.811	36.245	36.786	36.372	36.74	36.572	36.724	36.364	36.571	35.728	34.373	36.271
2017-07-14 15:30:01	36.426	36.072	35.799	35.703	36.54	35.855	35.874	36.369	36.786	36.558	36.553	36.634	36.599	36.177	36.383	35.666	34.747	36.396
2017-07-14 16:00:01	36.114	36.134	35.799	35.579	36.228	35.917	35.624	36.12	36.599	36.122	36.553	36.572	36.412	36.177	36.259	35.791	35.059	36.209
2017-07-14 16:30:01	36.052	36.072	35.799	35.89	36.29	35.98	35.811	36.057	36.474	36.247	36.74	36.696	36.412	36.364	36.508	36.165	35.434	36.895
2017-07-14 17:00:01	36.176	36.259	35.487	35.766	36.54	35.98	35.624	36.307	36.661	36.621	36.802	36.634	36.474	36.302	36.446	36.102	35.559	37.02
2017-07-14 17:30:01	36.301	36.322	35.238	35.641	36.664	35.793	35.562	36.307	36.412	36.621	37.052	36.696	36.412	36.426	36.633	35.978	35.808	37.082
2017-07-14 18:00:01	36.052	36.072	35.3	35.579	36.664	35.543	35.437	35.933	36.537	36.932	37.363	36.509	36.412	36.613	36.196	35.978	35.996	36.833
2017-07-14 18:30:01	36.239	35.885	34.863	35.392	36.415	35.543	35.126	35.746	36.225	36.683	37.488	36.322	36.412	36.302	36.134	35.978	36.12	36.833
2017-07-14 19:00:01	35.99	35.449	34.115	35.018	36.103	35.294	34.877	35.559	36.163	36.247	37.114	36.198	36.163	35.99	35.697	35.791	36.183	36.77
2017-07-14 19:30:01	35.865	35.137	33.803	34.332	35.354	34.732	34.129	34.686	35.664	35.437	36.802	35.512	35.851	35.242	35.509	34.792	35.996	35.71
2017-07-14 20:00:01	35.491	35.262	33.117	31.276	34.855	34.545	32.757	34.249	34.728	34.564	35.992	35.512	35.601	33.683	34.948	32.047	35.684	34.087
2017-07-14 20:30:01	35.491	35.386	33.366	29.216	33.919	34.233	32.258	33.5	34.479	34.564	35.119	35.2	35.664	32.435	34.573	31.235	35.184	33.463
2017-07-14 21:00:01	35.304	35.386	33.241	28.03	33.732	34.171	30.823	32.752	34.479	34.502	34.932	34.951	35.477	32.186	34.823	31.173	34.747	33.276
2017-07-14 21:30:01	35.304	35.449	33.117	27.843	33.732	34.233	30.511	32.315	34.604	34.564	34.807	34.951	35.352	31.749	34.698	30.985	34.248	33.276
2017-07-14 22:00:01	35.678	35.386	32.992	27.593	33.857	34.295	30.823	31.94	34.604	34.751	34.558	34.764	35.165	32.622	35.072	31.36	33.998	33.026
2017-07-14 22:30:01	35.616	35.511	32.68	27.905	33.67	34.171	30.948	31.816	34.541	35.25	34.495	34.639	35.227	32.997	35.01	31.235	33.624	32.652
2017-07-14 23:00:01	35.554	35.386	32.992	28.842	33.67	34.42	30.948	31.753	34.728	35.001	34.371	34.515	35.227	33.059	35.01	30.861	33.312	33.151
2017-07-14 23:30:01	35.429	35.511	33.179	29.653	33.607	34.171	30.886	31.816	34.541	35.063	34.683	34.515	35.04	33.246	34.823	30.985	33.062	33.026
2017-07-15 00:00:01	35.429	35.573	32.929	30.402	33.67	34.358	31.385	32.128	34.604	35.063	34.495	34.639	35.04	33.309	34.885	31.048	32.812	32.465
2017-07-15 00:30:01	35.678	35.636	32.867	30.09	33.607	34.483	31.322	31.878	34.479	35.125	34.184	34.764	34.791	33.621	35.01	30.861	32.5	33.214
2017-07-15 01:00:01	35.491	35.573	33.117	30.839	33.795	34.67	31.26	32.003	34.604	35.063	34.371	34.639	34.853	33.87	35.197	30.798	32.375	33.276
2017-07-15 01:30:01	35.616	35.573	33.179	31.962	33.607	34.358	30.886	31.94	34.354	35.188	33.996	34.515	34.915	33.87	35.197	30.299	32.126	32.964
2017-07-15 02:00:01	35.616	35.573	33.304	32.648	33.795	34.483	30.574	32.065	34.354	35.125	34.121	34.203	34.791	33.683	35.197	30.486	31.876	32.777
2017-07-15 02:30:01	35.429	35.511	33.241	33.272	33.483	34.42	30.074	32.128	34.541	35.25	34.62	33.891	34.604	33.621	34.885	30.423	31.564	32.839
2017-07-15 03:00:01	35.803	35.573	33.678	33.272	33.42	34.358	30.886	32.128	34.416	35.188	34.433	34.078	34.541	33.558	35.197	30.423	31.376	33.089
2017-07-15 03:30:01	35.616	35.511	33.241	33.21	33.358	34.607	30.948	32.065	34.167	35.063	34.308	34.203	34.479	33.371	34.948	29.924	31.189	32.902
2017-07-15 04:00:01	35.803	35.511	32.805	33.334	33.295	34.295	30.636	32.065	34.292	35.063	34.433	34.515	34.292	33.433	35.26	29.799	30.939	32.777
2017-07-15 04:30:01	35.865	35.573	32.617	34.02	33.233	34.607	30.387	31.691	34.292	34.938	34.495	34.702	34.354	33.558	35.197	29.861	30.752	32.652
2017-07-15 05:00:01	35.803	35.636	32.492	34.27	33.732	34.42	30.262	31.566	34.354	34.938	33.996	34.14	34.479	33.621	35.197	29.612	30.564	33.026
2017-07-15 05:30:01	35.616	35.449	32.929	33.459	33.17	34.545	30.511	31.379	34.292	34.751	34.308	34.265	34.042	33.745	35.01	29.299	30.315	32.902
2017-07-15 06:00:01	35.304	35.449	33.366	33.21	33.233	34.42	29.95	32.003	34.042	34.751	34.184	33.891	34.105	34.182	35.01	30.486	30.252	33.151
2017-07-15 06:30:01	35.18	35.449	33.429	32.835	33.545	34.545	31.135	32.377	33.793	35.001	34.433	33.891	34.105	34.618	35.197	31.735	29.94	33.463
2017-07-15 07:00:01	35.429	35.324	33.429	32.586	33.732	34.42	31.135	32.814	33.855	34.938	34.683	34.016	34.042	34.494	35.322	32.484	29.815	33.775
2017-07-15 07:30:01	35.367	35.386	34.052	32.711	34.044	34.857	31.821	33.438	33.73	35.125	34.683	34.265	34.105	34.494	35.26	32.983	29.753	33.775
2017-07-15 08:00:01	35.429	35.386	34.364	32.898	34.169	34.607	32.32	34.124	34.105	35.001	34.683	34.515	34.292	34.556	35.509	32.733	29.753	33.9
2017-07-15 08:30:01	35.491	35.511	34.302	33.21	34.169	34.795	32.819	34.436	34.416	35.375	34.87	34.826	34.416	34.93	35.572	33.357	29.94	34.087
2017-07-15 09:00:01	35.927	35.386	33.928	33.833	34.294	34.982	33.069	34.311	34.479	35.499	35.057	35.076	34.666	34.93	35.447	33.794	30.252	33.963
2017-07-15 09:30:01	35.99	35.262	34.676	34.145	34.543	34.67	33.318	34.748	34.479	35.624	35.244	35.076	35.102	35.18	35.697	34.356	30.627	34.212
2017-07-15 10:00:01	36.052	35.386	34.302	33.958	34.668	34.982	33.568	35.122	34.853	35.499	35.618	35.263	35.227	35.242	35.634	33.919	31.127	34.462
2017-07-15 10:30:01	36.176	35.511	34.24	34.332	34.855	35.044	34.066	35.559	35.04	35.749	36.054	35.512	35.477	35.491	35.884	34.356	31.813	34.649
2017-07-15 11:00:01	36.301	35.573	34.302	34.644	34.98	35.107	34.191	35.683	35.414	35.811	36.304	35.699	35.726	35.491	35.884	34.605	32.25	34.774
2017-07-15 11:30:01	36.426	35.76	34.863	34.768	35.105	35.231	34.316	35.559	35.601	35.935	36.553	35.761	35.975	35.616	35.759	34.605	32.687	34.961
2017-07-15 12:00:01	36.301	35.76	34.926	34.768	35.292	35.356	34.316	35.683	35.788	35.998	36.678	35.948	36.287	35.741	36.071	34.855	33.374	35.273
2017-07-15 12:30:01	36.301	35.823	35.238	34.893	35.292	35.418	34.191	35.496	35.913	35.873	36.865	36.135	36.412	36.052	35.946	34.855	33.936	35.273
2017-07-15 13:00:01	36.363	35.823	35.051	34.706	35.542	35.356	34.378	35.683	35.851	36.122	36.927	36.26	36.661	36.177	36.196	35.104	34.373	35.273
2017-07-15 13:30:01	36.426	35.885	34.988	35.018	35.729	35.356	34.565	35.808	35.851	36.434	37.052	36.759	36.599	36.177	36.196	35.292	34.623	35.523
2017-07-15 14:00:01	36.363	36.134	34.552	34.581	35.604	35.169	34.004	35.683	35.788	36.185	36.678	36.509	36.474	35.99	35.946	34.855	34.935	35.335
2017-07-15 14:30:01	36.052	35.698	34.427	34.644	35.542	34.982	34.253	35.87	35.788	35.998	36.491	36.509	36.35	35.865	35.509	34.605	35.059	35.273
2017-07-15 15:00:01	36.239	35.698	34.676	34.893	35.292	35.107	34.503	35.995	35.913	36.06	36.553	36.883	36.474	35.99	35.822	34.792	35.247	35.148
2017-07-15 15:30:01	36.363	35.76	34.739	34.768	35.417	35.294	34.565	35.621	35.788	36.434	36.74	37.133	36.599	36.364	36.134	35.167	35.434	35.086
2017-07-15 16:00:01	36.363	35.823	34.427	35.142	35.292	35.044	34.253	35.309	35.539	36.309	36.553	37.319	36.412	35.928	35.946	35.104	35.559	34.711
2017-07-15 16:30:01	36.612	36.072	34.988	35.142	35.292	34.919	34.004	35.496	35.04	36.247	36.366	37.257	36.163	36.052	35.634	34.668	35.621	35.148
2017-07-15 17:00:01	36.55	36.072	35.238	34.955	35.043	34.67	33.755	35.309	34.853	36.06	36.054	36.883	36.038	35.616	35.697	34.481	35.621	35.211
2017-07-15 17:30:01	36.239	35.76	34.863	34.145	34.918	34.732	33.381	35.122	34.666	35.998	36.179	36.634	35.913	35.367	35.759	34.668	35.621	35.023
2017-07-15 18:00:01	35.927	35.449	34.177	34.457	34.855	34.483	32.819	34.935	34.479	35.873	35.867	36.509	35.788	34.992	35.759	34.481	35.434	34.649
2017-07-15 18:30:01	35.741	35.137	33.553	33.521	34.606	34.295	31.946	34.498	33.668	35.562	35.493	35.013	35.726	34.556	35.634	33.357	35.372	33.9
2017-07-15 19:00:01	35.554	34.95	33.054	32.648	34.356	34.483	31.51	33.999	33.169	35.375	35.306	34.452	35.477	33.932	35.322	32.608	35.184	33.963
2017-07-15 19:30:01	35.429	35.324	33.99	28.592	33.919	33.983	31.26	33.75	32.919	35.063	35.119	33.766	35.539	34.057	35.385	31.922	35.059	33.463
2017-07-15 20:00:01	35.429	35.573	33.491	29.341	33.295	33.859	30.574	33.188	32.732	35.188	35.057	33.641	35.539	33.558	35.322	31.547	34.747	33.214
2017-07-15 20:30:01	35.367	35.573	33.803	29.716	33.42	34.545	30.574	32.814	33.356	35.063	34.87	33.953	35.352	33.745	35.322	31.61	34.435	33.775
2017-07-15 21:00:01	35.491	35.511	34.177	29.591	33.483	34.607	30.886	32.939	34.229	35.188	34.371	34.203	35.352	34.119	35.385	31.672	33.998	32.964
2017-07-15 21:30:01	35.367	35.636	33.429	30.153	33.483	34.67	31.135	32.939	34.167	35.125	34.558	34.203	35.165	33.808	35.509	31.672	33.686	33.089
2017-07-15 22:00:01	35.429	35.449	33.678	30.153	33.233	34.982	30.886	33.064	34.292	34.876	34.745	34.39	34.978	34.057	35.572	31.61	33.312	32.964
2017-07-15 22:30:01	35.367	35.449	33.616	30.028	33.795	35.044	30.137	33.251	34.167	35.188	34.495	34.577	34.728	34.244	35.01	31.36	32.937	33.651
2017-07-15 23:00:01	35.491	35.449	33.99	28.904	33.795	34.67	30.761	33.5	33.917	34.938	34.433	34.577	34.354	34.369	35.509	31.797	32.5	33.276
2017-07-15 23:30:01	35.491	35.449	33.616	28.967	33.483	34.919	30.886	33.812	33.98	35.312	34.184	34.327	33.98	34.182	35.322	31.735	32.126	33.214
2017-07-16 00:00:01	35.304	35.573	33.803	28.967	33.108	34.545	31.198	33.313	33.668	35.188	34.371	34.078	33.98	34.431	35.385	31.422	31.876	32.777
2017-07-16 00:30:01	35.491	35.386	34.115	29.029	33.046	34.42	31.697	33.5	33.294	35.25	34.308	33.953	33.917	34.244	35.322	31.485	31.813	33.276
2017-07-16 01:00:01	35.429	35.449	33.99	28.967	33.919	34.67	32.133	33.313	34.042	35.312	34.558	34.078	33.855	34.494	35.385	31.485	31.251	33.339
2017-07-16 01:30:01	35.367	35.511	33.803	29.029	33.046	34.732	31.198	33.188	33.917	35.125	34.121	34.016	33.98	34.618	35.322	31.797	31.002	33.339
2017-07-16 02:00:01	35.429	35.449	33.678	29.216	33.17	34.607	32.009	33.188	33.855	35.312	34.184	34.14	33.917	34.556	35.385	32.109	30.752	33.463
2017-07-16 02:30:01	35.616	35.511	34.115	29.84	33.108	34.483	31.447	33.251	33.855	35.25	34.558	33.766	33.917	34.681	35.509	31.859	30.44	32.59
2017-07-16 03:00:01	35.367	35.386	33.865	29.716	33.607	34.483	30.699	32.939	33.481	35.312	34.558	33.829	33.793	34.369	35.634	31.797	30.065	32.839
2017-07-16 03:30:01	35.367	35.449	33.616	30.153	33.295	34.67	30.511	33.064	34.105	35.063	34.558	33.766	33.73	34.369	35.385	32.047	29.815	33.526
2017-07-16 04:00:01	35.367	35.511	34.115	30.153	33.108	34.67	30.511	32.876	33.793	35.063	34.184	33.766	33.73	34.307	35.447	31.922	29.753	33.775
2017-07-16 04:30:01	35.304	35.573	33.803	29.965	33.17	34.233	30.636	33.376	33.73	35.125	34.246	33.641	33.793	34.681	35.572	31.922	29.378	33.401
2017-07-16 05:00:01	35.367	35.511	33.553	31.401	32.921	34.483	30.199	32.814	33.668	35.437	34.246	33.766	33.605	34.307	35.447	31.547	29.19	33.339
2017-07-16 05:30:01	35.429	35.449	33.803	31.713	32.796	34.483	30.699	32.627	33.605	35.375	34.121	33.766	33.917	34.244	35.385	30.861	29.065	33.276
2017-07-16 06:00:01	35.429	35.386	34.115	32.025	32.546	34.67	30.574	32.564	33.73	34.938	34.433	33.829	33.793	34.057	35.322	30.923	29.065	32.902
2017-07-16 06:30:01	35.304	35.386	33.678	31.962	33.046	34.233	30.948	32.689	33.668	35.312	34.495	33.267	33.73	34.244	35.385	31.173	28.941	33.339
2017-07-16 07:00:01	35.367	35.573	33.803	32.399	32.858	34.42	30.948	32.939	33.917	35.25	34.433	33.454	33.668	34.556	35.322	31.36	28.753	32.402
2017-07-16 07:30:01	35.429	35.449	34.24	33.147	33.046	34.108	31.385	33.5	33.605	35.063	34.433	33.517	33.543	34.93	35.509	31.797	28.628	33.276
2017-07-16 08:00:01	35.429	35.449	34.24	33.334	33.358	34.233	32.57	33.937	33.98	34.938	34.371	33.953	33.668	34.681	35.447	33.045	28.566	33.401
2017-07-16 08:30:01	35.491	35.324	34.427	33.085	33.483	34.42	33.256	34.436	34.105	35.25	34.745	34.14	33.917	35.304	35.634	33.357	28.628	33.588
2017-07-16 09:00:01	35.429	35.573	34.614	33.646	33.483	34.607	33.381	34.311	34.167	35.375	34.87	34.452	34.042	35.18	35.447	33.857	28.753	33.713
2017-07-16 09:30:01	35.491	35.636	34.364	33.896	33.919	34.67	33.443	34.374	34.479	35.437	34.994	34.452	34.416	35.18	35.697	33.794	29.44	33.401
2017-07-16 10:00:01	35.678	35.511	34.614	33.646	34.294	34.919	33.568	35.309	34.728	35.686	35.306	34.577	34.604	35.491	35.759	34.106	29.628	33.838
2017-07-16 10:30:01	35.803	35.573	34.863	33.521	34.419	34.857	33.755	35.496	34.978	35.811	35.306	34.764	35.04	35.367	35.509	34.605	30.252	33.963
2017-07-16 11:00:01	36.052	35.573	34.801	32.648	34.668	35.107	34.129	35.621	35.227	35.749	35.431	35.138	35.227	35.741	35.634	34.855	30.752	34.587
2017-07-16 11:30:01	35.99	35.947	35.3	32.461	34.855	35.356	34.503	35.87	35.352	35.873	35.805	35.2	35.477	35.491	35.509	34.917	31.251	34.587
2017-07-16 12:00:01	35.927	35.698	35.612	32.399	35.23	35.481	34.44	36.245	35.29	35.873	35.93	35.387	35.664	35.554	35.884	35.167	31.938	35.023
2017-07-16 12:30:01	35.803	35.511	34.552	33.085	34.731	34.67	33.318	35.683	35.165	35.686	35.68	35.076	35.227	35.055	35.572	34.356	31.813	34.212
2017-07-16 13:00:01	35.865	35.511	34.801	32.212	34.793	34.795	33.443	35.621	34.978	35.437	35.743	35.013	35.352	35.18	35.697	34.73	32.126	33.9
2017-07-16 13:30:01	35.865	35.885	35.175	32.773	35.105	35.231	34.44	35.995	35.29	35.624	35.93	35.325	35.477	35.491	35.884	35.229	32.5	34.899
2017-07-16 14:00:01	36.176	36.134	35.363	33.584	35.542	35.543	34.877	36.245	35.539	35.935	36.179	35.699	35.975	36.177	36.009	35.853	33.062	35.398
2017-07-16 14:30:01	36.176	36.01	35.175	33.584	35.417	35.356	34.378	36.057	35.601	35.873	36.304	35.824	35.975	36.052	35.946	35.292	33.374	34.587
2017-07-16 15:00:01	35.678	35.386	34.552	32.586	34.169	34.233	32.632	35.496	34.229	35.437	35.867	34.764	35.29	34.618	35.26	33.857	33.561	33.651
2017-07-16 15:30:01	35.554	35.386	34.24	32.648	33.545	33.671	32.009	34.935	33.917	35.25	35.555	34.452	35.102	34.431	35.385	34.356	33.249	34.524
2017-07-16 16:00:01	35.554	35.262	34.364	33.272	33.795	33.921	31.946	34.436	33.98	35.001	35.431	34.764	34.978	34.369	35.135	33.732	33.062	33.588
2017-07-16 16:30:01	35.429	35.449	34.115	33.085	33.42	33.484	31.634	33.126	33.231	34.814	35.181	34.327	34.791	33.808	35.322	33.108	33	33.089
2017-07-16 17:00:01	35.429	35.386	34.052	33.334	33.545	33.671	31.572	32.939	33.169	34.876	35.181	34.078	34.791	33.87	35.572	32.484	32.812	33.026
2017-07-16 17:30:01	35.491	35.511	34.24	33.272	33.607	33.609	31.884	32.564	33.481	35.001	35.181	34.265	34.728	34.494	35.197	32.546	32.438	33.526
2017-07-16 18:00:01	35.554	35.698	34.177	33.459	33.483	33.671	32.133	32.814	33.855	35.188	35.181	34.39	34.541	34.307	35.509	32.484	32.25	33.463
2017-07-16 18:30:01	35.491	35.511	34.302	32.96	33.67	34.171	31.634	32.752	33.98	35.125	34.932	34.452	34.666	34.307	35.697	32.359	31.938	33.401
2017-07-16 19:00:01	35.554	35.449	34.489	32.586	33.795	34.358	31.51	32.939	33.917	35.312	34.994	34.577	34.728	34.431	35.447	32.421	31.751	33.401
2017-07-16 19:30:01	35.304	35.386	34.302	32.461	33.857	34.358	31.634	33.188	33.855	35.312	35.119	34.515	34.728	34.244	35.572	32.234	31.439	33.463
2017-07-16 20:00:01	35.429	35.324	34.676	32.773	33.795	34.233	31.697	33.126	33.98	35.312	35.057	34.702	34.853	34.743	35.447	32.421	31.314	33.775
2017-07-16 20:30:01	35.554	35.573	35.113	33.646	34.107	34.295	32.882	33.313	34.229	35.375	34.87	35.138	34.791	34.868	35.697	32.733	31.251	34.275
2017-07-16 21:00:01	35.491	35.449	35.3	34.207	34.044	34.545	33.193	33.376	34.541	35.375	34.87	35.076	34.666	34.992	35.572	33.233	31.189	34.399
2017-07-16 21:30:01	35.491	35.573	35.175	34.145	34.044	34.42	33.692	33.625	34.354	35.375	34.87	35.138	34.853	35.055	35.634	33.233	30.939	34.337
2017-07-16 22:00:01	35.554	35.511	34.863	33.833	33.919	34.732	33.318	33.438	34.354	35.25	34.932	35.2	34.728	35.18	35.822	33.669	30.752	34.337
2017-07-16 22:30:01	35.429	35.76	34.926	33.708	33.982	34.545	33.942	33.438	34.479	35.375	34.87	35.325	34.728	34.743	35.822	33.545	30.502	34.212
2017-07-16 23:00:01	35.741	35.698	34.863	33.896	34.169	34.795	33.942	33.563	34.666	35.437	34.807	35.387	34.728	35.18	35.697	33.42	30.44	34.399
2017-07-16 23:30:01	35.616	35.636	34.988	34.27	33.857	34.67	33.879	33.687	34.604	35.499	34.433	35.263	34.666	35.117	35.697	33.794	30.564	34.462
2017-07-17 00:00:01	35.554	35.573	34.739	33.958	33.857	34.358	33.63	33.5	34.541	35.562	34.87	35.138	34.541	35.242	35.759	33.482	30.502	34.711
2017-07-17 00:30:01	35.429	35.76	34.801	33.833	34.044	34.42	33.443	33.687	34.354	35.499	34.87	35.138	34.604	35.18	35.509	33.482	30.19	34.774
2017-07-17 01:00:01	35.491	35.885	34.614	34.207	34.231	34.732	33.443	33.812	34.479	35.499	34.87	35.263	34.541	34.992	35.572	33.545	30.065	34.649
2017-07-17 01:30:01	35.491	36.134	34.863	34.083	33.919	34.483	33.568	33.625	34.479	35.562	34.745	35.2	34.666	34.992	35.509	33.42	30.315	34.462
2017-07-17 02:00:01	35.491	35.76	34.863	33.584	33.919	34.483	33.318	34.124	34.354	35.499	34.745	35.138	34.541	34.992	35.26	33.732	30.002	34.399
2017-07-17 02:30:01	35.429	35.76	34.863	33.459	33.732	34.732	33.256	33.875	34.604	35.499	34.807	35.138	34.604	35.18	35.385	33.607	29.94	34.399
2017-07-17 03:00:01	35.678	35.76	34.739	33.584	33.982	34.67	33.193	33.999	34.666	35.437	34.495	35.387	34.479	34.93	35.322	33.482	29.877	34.399
2017-07-17 03:30:01	35.554	35.76	34.926	33.708	34.044	34.67	33.381	34.062	34.728	35.437	34.683	35.387	34.479	35.117	35.26	33.357	29.94	34.399
2017-07-17 04:00:01	35.491	35.636	34.676	33.896	33.67	34.67	33.443	33.999	34.728	35.562	34.745	35.076	34.416	34.992	35.509	33.482	29.877	34.524
2017-07-17 04:30:01	35.554	35.636	34.926	33.521	33.732	34.607	33.193	34.124	34.479	35.562	34.745	35.2	34.541	34.992	35.509	33.42	29.628	34.337
2017-07-17 05:00:01	35.491	35.636	34.552	33.708	33.795	34.42	33.443	33.937	34.292	35.562	34.495	35.2	34.541	34.992	35.572	33.357	29.565	34.15
2017-07-17 05:30:01	35.554	35.573	34.427	33.521	33.545	34.358	32.819	33.563	34.479	35.562	34.62	35.076	34.479	34.992	35.322	33.045	29.503	33.838
2017-07-17 06:00:01	35.18	35.636	34.489	33.896	33.607	34.483	32.819	33.5	34.541	35.375	34.62	34.951	34.541	34.743	35.197	32.796	29.44	33.838
2017-07-17 06:30:01	35.367	35.698	34.552	33.521	33.732	34.545	32.071	33.875	34.416	35.312	34.62	35.013	34.791	34.743	35.509	33.108	29.253	33.463
2017-07-17 07:00:01	35.367	35.573	35.051	33.272	33.295	34.42	32.32	33.875	34.167	35.312	34.495	35.076	34.479	34.868	35.385	32.733	29.315	33.276
2017-07-17 07:30:01	35.367	35.511	34.926	33.334	34.169	34.483	33.069	33.999	34.229	35.312	34.246	34.951	34.416	35.117	35.447	33.295	29.315	33.713
2017-07-17 08:00:01	35.554	35.324	34.863	33.521	33.919	34.42	33.318	34.311	34.292	35.375	34.308	34.889	34.541	35.117	35.509	33.482	29.253	33.9
2017-07-17 08:30:01	35.491	35.262	34.739	33.21	34.231	34.42	32.944	34.374	34.416	35.25	34.558	35.013	34.354	34.992	35.447	33.295	29.253	33.713
2017-07-17 09:00:01	35.741	35.386	34.552	33.272	34.356	34.42	32.819	34.436	34.354	35.375	34.807	34.951	34.541	35.242	35.447	33.794	29.253	33.775
2017-07-17 09:30:01	35.554	35.511	34.988	33.646	34.231	34.545	32.944	34.498	34.604	35.499	34.745	35.076	34.666	35.117	35.509	33.919	29.565	33.526
2017-07-17 10:00:01	35.554	35.573	35.051	33.584	34.606	34.857	33.568	34.748	34.791	35.312	34.932	34.889	34.728	35.367	35.572	34.169	29.628	34.025
2017-07-17 10:30:01	35.865	35.511	35.051	33.896	34.731	35.169	34.503	35.06	34.853	35.375	35.057	35.138	34.978	35.367	35.634	34.73	30.127	34.649
2017-07-17 11:00:01	36.052	35.698	35.55	34.207	34.855	35.044	34.877	35.247	35.414	35.499	35.119	35.45	35.165	35.554	35.634	34.73	30.939	34.836
2017-07-17 11:30:01	36.176	35.823	35.363	34.332	34.793	34.982	34.627	35.496	35.414	35.749	35.431	35.637	35.227	35.117	35.572	34.356	31.189	34.711
2017-07-17 12:00:01	36.114	35.636	35.175	34.706	34.606	34.732	33.817	35.184	34.978	35.686	35.368	35.45	35.165	34.868	35.572	33.607	31.314	34.711
2017-07-17 12:30:01	35.678	35.449	34.552	33.771	34.356	34.42	32.882	34.623	34.292	35.375	34.994	34.951	34.791	34.743	35.385	32.296	31.376	34.087
2017-07-17 13:00:01	35.741	35.573	34.427	33.397	34.419	34.483	32.508	34.186	33.98	35.375	34.994	34.889	34.791	34.307	35.759	32.983	31.251	33.9
2017-07-17 13:30:01	35.678	35.636	34.552	33.459	34.419	34.483	32.258	33.812	34.292	35.375	35.119	35.013	34.853	34.494	35.759	33.794	31.127	34.462
2017-07-17 14:00:01	35.865	35.636	34.863	34.207	34.731	34.545	32.757	34.561	34.167	35.437	34.932	35.138	34.728	34.868	35.385	34.106	31.064	34.399
2017-07-17 14:30:01	35.803	35.636	34.614	33.896	34.419	34.919	33.381	34.748	34.666	35.499	34.87	35.263	34.728	34.93	35.447	34.231	31.251	34.087
2017-07-17 15:00:01	35.803	35.76	35.175	33.584	34.606	34.732	33.381	34.748	34.728	35.312	35.119	35.263	34.666	34.805	35.385	34.169	31.251	34.212
2017-07-17 15:30:01	35.927	35.823	35.051	33.521	34.481	34.545	32.57	34.623	34.666	35.375	35.057	35.076	34.853	34.681	35.447	33.732	31.251	34.337
2017-07-17 16:00:01	35.554	35.698	35.238	33.459	34.668	34.233	32.757	34.686	34.541	35.312	34.932	35.2	34.791	34.868	35.509	34.231	31.376	34.025
2017-07-17 16:30:01	35.741	35.573	34.801	33.21	34.231	33.983	32.32	34.686	34.479	35.437	34.994	35.263	34.728	34.681	35.572	33.919	31.439	33.651
2017-07-17 17:00:01	35.678	35.511	34.739	33.085	34.294	34.358	32.383	34.748	34.167	35.499	35.057	35.325	34.728	34.556	35.509	33.357	31.501	33.838
2017-07-17 17:30:01	35.678	35.573	34.302	33.272	34.356	34.295	32.508	34.686	34.292	35.437	34.994	35.325	34.666	34.681	35.447	33.669	31.626	33.775
2017-07-17 18:00:01	35.741	35.573	33.99	33.21	34.169	34.046	32.383	34.498	33.855	35.499	35.057	35.325	34.728	34.494	35.322	33.295	31.564	34.15
2017-07-17 18:30:01	35.678	35.573	34.364	33.085	34.044	33.921	32.258	34.311	34.292	35.437	35.057	35.138	34.728	34.431	35.634	32.983	31.813	33.9
2017-07-17 19:00:01	35.616	35.573	34.427	33.584	33.982	33.859	31.634	34.436	34.105	35.437	35.181	35.138	34.791	34.244	35.26	32.733	31.751	33.838
2017-07-17 19:30:01	35.616	35.511	33.928	33.397	33.919	34.108	30.886	33.999	34.354	35.437	35.057	35.138	34.853	34.556	35.385	33.17	31.689	33.9
2017-07-17 20:00:01	35.741	35.573	33.803	34.083	34.107	34.483	30.699	33.875	34.167	35.375	34.932	35.138	34.978	34.618	35.509	33.108	31.564	33.775
2017-07-17 20:30:01	35.678	35.573	34.427	34.644	34.294	34.295	31.385	33.875	34.604	35.437	34.807	35.512	34.978	34.556	35.697	33.233	31.564	34.212
2017-07-17 21:00:01	35.865	35.511	34.988	34.644	34.481	34.295	32.009	33.999	34.541	35.437	34.994	35.574	34.915	35.055	35.634	32.671	31.501	34.649
2017-07-17 21:30:01	35.678	35.449	34.676	34.706	34.481	34.919	32.508	34.124	34.791	35.562	34.932	35.699	34.978	34.618	35.759	32.796	31.564	34.774
2017-07-17 22:00:01	35.741	35.573	34.364	34.706	34.356	34.42	32.133	34.311	34.853	35.562	34.745	35.574	34.604	34.805	35.884	32.983	31.376	34.275
2017-07-17 22:30:01	35.616	35.636	34.364	34.706	34.294	34.42	32.196	34.062	34.666	35.562	34.62	35.574	34.666	34.805	35.572	32.546	31.314	34.711
2017-07-17 23:00:01	35.678	35.636	34.302	34.831	34.356	34.42	32.32	33.999	34.479	35.624	34.433	35.574	34.791	34.743	35.572	32.92	31.314	34.025
2017-07-17 23:30:01	35.678	35.449	34.24	34.893	33.982	34.233	32.133	33.999	34.728	35.437	34.807	35.45	34.666	34.743	35.572	32.484	31.127	33.651
2017-07-18 00:00:01	35.803	35.573	34.676	34.644	34.294	34.171	31.884	33.812	34.791	35.499	34.62	35.387	34.666	34.93	35.759	32.858	31.189	34.524
2017-07-18 00:30:01	35.678	35.573	34.489	34.831	34.107	34.732	32.383	33.563	34.666	35.562	34.495	35.45	34.479	34.743	35.509	32.733	31.064	34.462
2017-07-18 01:00:01	35.491	35.636	34.552	35.08	34.044	34.607	31.759	34.249	34.541	35.624	34.683	35.574	34.666	34.307	35.509	32.733	31.002	34.337
2017-07-18 01:30:01	35.491	35.573	34.552	34.581	34.231	34.483	31.572	34.062	34.541	35.624	34.495	35.387	34.666	35.055	35.634	32.671	30.627	34.275
2017-07-18 02:00:01	35.554	35.636	34.364	34.457	34.107	34.545	31.634	33.999	34.229	35.562	34.558	35.45	34.541	34.805	35.634	32.484	30.377	34.212
2017-07-18 02:30:01	35.554	35.698	34.739	34.768	34.231	35.107	31.634	33.937	34.479	35.624	34.558	35.45	34.541	34.556	35.822	32.172	30.377	34.399
2017-07-18 03:00:01	35.554	35.698	34.676	34.893	33.857	34.795	31.198	34.062	34.728	35.686	34.558	35.45	34.728	34.93	35.697	32.359	30.252	34.399
2017-07-18 03:30:01	35.678	35.511	34.552	34.831	33.982	34.67	31.073	33.812	34.604	35.562	34.495	35.512	34.604	34.681	35.759	32.359	30.564	34.025
2017-07-18 04:00:01	35.741	35.386	34.926	34.893	33.795	34.545	31.073	33.75	34.479	35.499	34.371	35.387	34.479	34.868	35.447	32.421	30.127	33.713
2017-07-18 04:30:01	35.616	35.511	34.489	34.831	33.795	34.545	31.135	33.875	34.541	35.375	34.308	35.45	34.479	34.369	35.759	32.983	30.065	33.963
2017-07-18 05:00:01	35.554	35.511	34.302	34.457	33.982	34.607	30.823	33.687	34.354	35.499	34.433	35.263	34.479	34.618	35.822	33.17	29.877	34.025
2017-07-18 05:30:01	35.741	35.511	34.614	34.519	33.857	34.358	30.324	33.75	34.042	35.624	34.495	35.263	34.479	34.494	35.634	32.484	29.628	34.025
2017-07-18 06:00:01	35.554	35.823	33.865	34.145	33.483	34.046	30.199	33.625	34.479	35.499	34.433	35.263	34.541	34.618	35.759	32.172	29.565	33.339
2017-07-18 06:30:01	35.616	35.885	34.552	34.457	33.67	33.796	30.636	33.438	34.541	35.624	34.558	35.2	34.292	34.805	35.634	32.172	29.253	33.339
2017-07-18 07:00:01	35.554	35.698	34.302	34.27	33.732	34.483	31.322	33.687	34.416	35.499	34.683	35.325	34.416	34.556	35.509	32.359	29.19	33.588
2017-07-18 07:30:01	35.554	35.698	34.115	34.394	34.169	34.108	32.071	33.937	34.666	35.562	34.683	35.387	34.354	34.805	35.697	32.234	29.503	33.775
2017-07-18 08:00:01	35.616	35.636	34.863	34.581	34.231	34.42	32.196	34.374	34.666	35.499	34.745	35.263	34.354	34.93	35.884	32.92	29.315	34.15
2017-07-18 08:30:01	35.678	35.698	34.926	34.706	34.606	34.42	33.069	34.873	34.791	35.499	34.87	35.387	34.541	35.18	35.634	33.482	29.628	34.212
2017-07-18 09:00:01	35.678	35.573	34.552	35.018	34.419	34.795	33.069	34.935	35.04	35.562	34.932	35.325	34.604	34.992	35.634	33.545	30.19	34.275
2017-07-18 09:30:01	35.803	35.573	34.614	34.893	34.481	34.919	33.131	34.997	35.04	35.624	35.181	35.512	34.666	34.805	35.697	33.295	30.315	34.587
2017-07-18 10:00:01	35.803	35.76	34.863	35.018	34.606	35.044	33.443	35.247	35.227	35.562	35.181	35.512	34.728	35.242	35.634	33.732	30.564	34.524
2017-07-18 10:30:01	35.99	35.76	35.051	34.768	34.793	35.169	33.879	35.372	35.352	35.686	35.244	35.45	35.04	35.491	35.759	34.418	30.877	34.462
2017-07-18 11:00:01	35.99	35.76	35.425	35.205	34.793	35.231	34.503	35.746	35.601	35.873	35.244	35.512	35.414	35.741	36.071	34.481	31.314	34.961
2017-07-18 11:30:01	36.176	35.947	35.487	35.392	35.043	35.169	34.877	35.995	35.664	35.935	35.555	35.886	35.539	36.052	35.946	35.104	32.25	35.46
2017-07-18 12:00:01	36.176	35.76	35.363	35.516	35.167	35.169	34.627	35.995	35.601	35.811	35.493	35.574	35.414	35.803	36.009	35.104	32.687	35.148
2017-07-18 12:30:01	36.052	35.823	35.487	34.955	35.23	35.044	34.565	35.995	35.414	35.873	35.493	35.699	35.539	35.803	36.009	34.917	32.875	34.774
2017-07-18 13:00:01	36.239	35.823	35.425	34.893	35.167	34.732	34.503	35.933	35.539	35.873	35.618	35.824	35.664	35.616	36.009	35.104	33.187	34.899
2017-07-18 13:30:01	36.114	35.947	35.986	35.392	35.354	34.795	34.752	36.057	35.477	35.873	35.867	36.073	35.726	35.99	35.946	35.104	33.312	35.211
2017-07-18 14:00:01	35.927	35.449	35.425	33.771	34.731	34.607	34.191	35.746	35.227	35.562	35.68	35.886	35.539	35.741	35.759	33.981	33.374	34.711
2017-07-18 14:30:01	35.554	35.324	34.177	32.773	34.419	34.358	33.256	35.247	34.666	35.063	35.244	35.2	34.915	34.307	35.26	33.045	33.374	34.275
2017-07-18 15:00:01	35.616	35.449	34.801	32.586	34.044	34.732	34.316	34.561	34.416	35.063	35.057	35.013	34.791	34.119	35.385	32.858	32.812	33.9
2017-07-18 15:30:01	35.678	35.449	34.801	33.085	34.169	34.483	33.505	34.374	34.167	35.063	35.119	35.138	34.853	34.494	36.009	33.545	32.625	34.462
2017-07-18 16:00:01	35.741	35.511	34.614	33.334	33.857	34.171	32.632	34.311	34.479	35.063	35.119	35.2	34.604	34.681	35.946	33.857	32.563	34.649
2017-07-18 16:30:01	35.616	35.573	34.863	33.833	34.107	34.607	32.757	34.311	34.604	35.125	35.119	35.2	34.791	34.743	35.946	33.857	32.687	34.337
2017-07-18 17:00:01	35.741	35.573	34.801	34.083	34.044	34.545	32.882	34.374	34.728	35.499	35.181	35.387	34.853	34.805	35.822	33.919	32.625	34.961
2017-07-18 17:30:01	35.803	35.636	34.863	34.207	33.982	34.67	33.006	34.436	34.853	35.437	35.057	35.45	34.853	34.743	35.946	33.857	32.625	35.211
2017-07-18 18:00:01	35.678	35.573	34.988	33.771	34.231	34.483	32.695	34.374	34.791	35.437	34.932	35.325	34.915	34.743	35.884	33.607	32.375	34.524
2017-07-18 18:30:01	35.803	35.511	34.863	33.958	33.982	34.483	32.445	34.186	34.728	35.437	35.057	35.512	34.853	34.992	35.572	33.295	32.438	34.15
2017-07-18 19:00:01	35.741	35.511	34.676	33.896	33.919	34.483	32.383	34.062	34.604	35.25	35.057	35.387	34.915	34.93	35.759	33.42	32.375	34.587
2017-07-18 19:30:01	35.678	35.573	34.489	34.644	34.231	34.358	32.071	34.186	34.853	35.312	34.932	35.325	34.915	34.992	35.822	33.794	32.188	34.275
2017-07-18 20:00:01	35.678	35.573	34.302	34.644	34.231	33.983	32.009	33.999	34.915	35.375	35.119	35.325	35.04	34.618	35.884	33.794	32.188	34.524
2017-07-18 20:30:01	35.803	35.573	34.801	34.706	34.481	34.607	32.445	33.999	34.978	35.437	34.994	35.512	35.102	34.805	35.759	34.356	32.001	34.836
2017-07-18 21:00:01	35.678	35.511	35.113	34.893	34.543	34.919	33.006	33.999	35.102	35.499	35.119	35.512	35.165	34.93	35.946	34.356	32.563	35.211
2017-07-18 21:30:01	35.616	35.449	34.863	35.018	34.793	34.732	32.882	33.75	35.165	35.437	35.119	35.45	35.227	35.117	36.071	34.668	32.625	35.211
2017-07-18 22:00:01	35.678	35.511	34.863	35.018	34.606	34.795	32.757	33.937	34.915	35.562	35.181	35.512	35.165	35.117	35.884	34.481	32.126	34.961
2017-07-18 22:30:01	35.678	35.573	34.801	35.018	34.668	34.919	32.57	34.249	34.978	35.312	35.119	35.574	35.165	34.992	35.759	34.293	31.751	35.086
2017-07-18 23:00:01	35.678	35.76	34.739	35.142	34.668	35.169	32.196	33.999	35.04	35.437	35.057	35.512	35.165	35.117	35.822	34.605	31.751	35.023
2017-07-18 23:30:01	35.616	35.573	34.427	35.267	34.606	34.919	33.131	33.875	34.791	35.499	35.119	35.512	35.04	34.992	35.572	34.605	31.564	35.023
2017-07-19 00:00:01	35.554	35.324	34.926	35.018	34.731	34.857	32.695	33.812	34.978	35.312	35.057	35.387	35.102	35.055	35.946	34.418	31.189	34.836
2017-07-19 00:30:01	35.429	35.511	34.614	34.831	34.606	34.919	32.32	33.999	34.978	35.25	34.62	35.263	35.04	35.18	35.697	33.732	30.939	34.774
2017-07-19 01:00:01	35.678	35.449	34.676	34.955	34.107	34.919	32.695	33.812	34.791	35.375	34.745	35.637	34.853	34.805	35.759	33.42	30.814	34.711
2017-07-19 01:30:01	35.616	35.511	34.801	34.831	34.294	34.607	32.258	33.625	35.165	35.312	34.683	35.387	34.853	35.242	35.697	33.732	30.689	34.399
2017-07-19 02:00:01	35.554	35.449	34.614	35.018	34.231	34.919	32.258	33.563	35.165	35.375	34.807	35.263	34.915	35.429	35.822	34.106	30.627	34.774
2017-07-19 02:30:01	35.429	35.511	34.24	34.893	34.294	34.795	32.508	33.812	34.915	35.437	34.558	35.637	34.915	34.992	35.822	33.857	30.44	34.711
2017-07-19 03:00:01	35.554	35.698	34.177	34.831	33.982	34.483	32.695	33.812	35.04	35.375	34.495	35.699	34.791	35.055	35.572	34.044	30.19	34.462
2017-07-19 03:30:01	35.554	35.698	34.552	34.893	33.982	34.607	32.32	33.687	34.728	35.125	34.433	35.512	34.728	35.18	35.759	33.357	30.002	34.711
2017-07-19 04:00:01	35.616	35.636	34.863	34.893	34.294	34.857	32.32	33.937	34.978	35.188	34.558	35.45	34.728	35.055	35.822	32.983	29.877	34.649
2017-07-19 04:30:01	35.554	35.636	34.614	34.955	34.294	34.919	32.32	33.563	34.853	35.375	34.62	35.45	34.541	35.055	35.759	33.357	29.94	34.399
2017-07-19 05:00:01	35.616	35.511	34.552	34.893	34.294	34.919	32.445	33.5	34.728	35.375	34.62	35.45	34.728	34.805	35.697	33.607	29.628	34.212
2017-07-19 05:30:01	35.491	35.636	34.427	34.768	33.919	34.795	31.572	33.625	34.915	35.562	34.558	35.263	34.604	34.805	35.634	33.108	29.315	34.275
2017-07-19 06:00:01	35.491	35.76	34.364	34.332	33.67	34.607	31.322	33.75	34.791	35.375	34.558	35.325	34.479	34.743	35.759	32.92	29.128	34.399
2017-07-19 06:30:01	35.554	35.698	34.614	34.519	33.795	34.732	32.009	33.687	34.416	35.312	34.558	35.387	34.604	35.117	35.884	33.42	29.315	33.963
2017-07-19 07:00:01	35.429	35.698	34.427	34.457	34.481	34.982	32.32	33.812	34.479	35.312	34.371	35.387	34.479	34.992	35.759	32.983	29.315	34.399
2017-07-19 07:30:01	35.429	35.636	34.739	34.394	34.107	34.67	32.508	34.062	34.604	35.312	34.308	35.325	34.604	35.242	35.509	33.669	29.69	34.025
2017-07-19 08:00:01	35.554	35.449	34.552	34.519	34.044	34.67	32.819	34.249	34.666	35.624	34.558	35.138	34.666	34.868	35.572	33.857	29.253	34.462
2017-07-19 08:30:01	35.616	35.573	34.801	34.519	34.606	34.732	33.505	34.374	34.791	35.499	34.87	35.2	34.666	34.992	35.572	33.732	29.315	34.337
2017-07-19 09:00:01	35.678	35.636	34.676	34.519	34.294	34.732	33.381	34.623	34.728	35.499	35.057	34.951	34.791	34.868	35.572	33.607	29.503	34.399
2017-07-19 09:30:01	35.678	35.698	34.801	34.519	34.294	35.044	33.755	34.935	35.04	35.624	35.057	35.263	34.791	35.242	35.509	34.044	29.628	34.462
2017-07-19 10:00:01	35.865	35.573	35.425	35.018	34.606	35.294	34.066	35.309	35.165	35.624	35.057	35.45	35.102	35.554	35.634	34.293	30.377	34.774
2017-07-19 10:30:01	35.927	35.698	35.737	34.644	34.98	35.543	34.627	35.559	35.04	35.749	35.306	35.637	35.165	35.367	36.009	34.73	30.502	34.899
2017-07-19 11:00:01	35.865	35.698	35.986	34.831	34.793	35.481	35.064	35.746	35.227	35.624	35.68	35.948	35.352	35.367	35.884	34.98	31.127	35.086
2017-07-19 11:30:01	35.99	35.636	35.799	34.831	34.98	35.169	35.001	35.496	35.165	35.811	35.119	35.886	35.539	35.304	35.884	34.73	31.689	34.961
2017-07-19 12:00:01	35.865	35.698	35.737	34.519	34.98	35.294	34.877	35.746	35.352	35.686	35.555	35.824	35.539	35.304	35.946	34.917	32.001	35.086
2017-07-19 12:30:01	35.803	35.636	35.175	33.896	34.793	35.231	34.565	35.496	35.414	35.499	35.555	35.387	35.352	35.304	35.697	34.543	32.001	34.649
2017-07-19 13:00:01	35.678	35.449	35.175	34.145	34.543	35.169	34.565	35.559	35.227	35.312	35.493	35.325	35.29	35.18	35.822	34.73	32.063	34.462
2017-07-19 13:30:01	35.99	35.698	35.862	34.332	34.855	35.044	34.503	35.496	35.227	35.375	35.368	35.45	35.414	35.616	35.697	34.792	32.063	34.836
2017-07-19 14:00:01	35.927	35.823	35.799	33.896	34.793	35.107	35.064	35.496	35.29	35.749	35.743	35.637	35.601	35.554	35.822	35.978	32.188	34.899
2017-07-19 14:30:01	36.176	35.823	36.173	33.958	35.167	35.855	35.5	35.808	35.539	35.873	35.93	36.011	35.851	35.928	36.134	36.539	32.5	35.523
2017-07-19 15:00:01	36.363	36.134	36.735	34.332	35.479	36.105	35.998	36.307	36.225	35.998	35.867	36.572	36.225	36.364	36.196	36.477	33	36.022
2017-07-19 15:30:01	36.426	36.197	36.735	35.08	35.729	36.229	36.497	36.619	36.412	36.372	36.241	36.696	36.35	36.676	36.446	36.414	33.374	36.084
2017-07-19 16:00:01	36.612	36.259	37.233	35.392	35.916	36.541	36.559	36.806	36.661	36.247	36.428	37.195	36.412	37.049	36.571	36.976	33.936	36.708
2017-07-19 16:30:01	36.488	36.134	36.61	34.831	35.479	35.855	35.936	36.556	36.287	36.06	36.366	36.883	36.225	37.112	36.321	35.978	34.373	35.835
2017-07-19 17:00:01	35.803	35.698	35.425	34.083	35.105	35.418	35.25	35.995	36.038	35.624	36.054	36.385	35.788	36.364	36.134	35.354	34.186	35.086
2017-07-19 17:30:01	35.741	35.511	34.926	33.334	34.481	34.982	34.939	35.372	35.477	35.312	35.867	35.637	35.726	35.616	35.697	34.73	34.061	34.524
2017-07-19 18:00:01	35.803	35.573	35.051	33.771	34.606	34.67	34.503	35.122	35.414	35.188	35.805	35.45	35.664	35.117	35.509	33.981	34.123	34.462
2017-07-19 18:30:01	35.927	35.386	34.926	33.646	34.731	34.171	33.879	35.06	35.29	35.001	35.493	35.076	35.726	35.18	35.822	33.794	34.061	34.212
2017-07-19 19:00:01	35.678	35.636	34.739	33.708	34.668	34.545	33.942	34.623	35.04	35.125	35.493	34.951	35.539	34.805	35.822	32.983	34.248	34.649
2017-07-19 19:30:01	35.554	35.386	34.614	33.646	34.543	34.545	33.568	34.374	34.853	35.125	35.493	34.951	35.29	34.618	35.634	33.357	33.998	34.462
2017-07-19 20:00:01	35.491	35.511	34.552	34.083	34.419	34.42	33.63	34.249	34.853	35.312	35.493	35.076	35.352	34.681	35.822	33.545	33.811	34.462
2017-07-19 20:30:01	35.429	35.698	34.739	34.581	34.543	34.483	33.942	34.374	35.227	35.25	35.493	35.325	35.477	34.93	35.946	33.732	33.624	34.711
2017-07-19 21:00:01	35.554	35.573	34.926	34.519	34.855	35.044	33.817	34.374	35.539	35.312	35.68	35.387	35.477	35.304	35.697	33.669	33.624	34.774
2017-07-19 21:30:01	35.554	35.449	34.988	34.581	34.731	35.107	33.817	34.186	35.414	35.312	35.431	35.263	35.414	35.18	35.634	33.794	33.561	34.899
2017-07-19 22:00:01	35.678	35.449	34.676	34.644	34.731	35.044	33.692	34.249	35.539	35.312	35.368	35.637	35.29	35.117	35.946	33.482	33.249	35.023
2017-07-19 22:30:01	35.678	35.449	34.739	34.457	34.543	35.169	33.755	34.186	35.352	35.375	35.244	35.387	35.227	35.304	35.759	33.794	33	34.836
2017-07-19 23:00:01	35.616	35.449	34.863	34.644	34.481	34.857	33.755	34.311	35.102	35.25	35.493	35.574	35.102	35.242	35.634	34.044	33.125	34.836
2017-07-19 23:30:01	35.554	35.573	34.863	34.644	34.543	35.169	33.692	34.311	35.227	35.437	35.493	35.45	35.165	35.242	35.634	34.356	32.937	35.023
2017-07-20 00:00:01	35.616	35.573	34.801	34.644	34.668	35.231	33.755	34.498	35.352	35.562	35.431	35.512	35.29	35.18	35.759	34.481	32.687	34.774
2017-07-20 00:30:01	35.491	35.511	34.988	34.831	34.731	35.107	33.381	34.311	35.352	35.312	35.181	35.387	35.227	35.242	35.697	33.669	32.5	35.086
2017-07-20 01:00:01	35.491	35.698	35.051	35.142	34.668	34.919	33.879	34.436	35.414	35.188	35.431	35.574	35.352	35.117	35.697	34.044	32.5	34.774
2017-07-20 01:30:01	35.616	35.636	34.988	34.893	34.668	34.857	33.879	34.436	35.165	35.25	35.431	35.574	35.165	35.18	35.884	34.106	32.188	34.649
2017-07-20 02:00:01	35.678	35.573	34.926	34.831	34.481	34.795	33.692	34.374	35.29	35.437	35.306	35.512	35.102	35.304	36.009	34.231	32.25	34.649
2017-07-20 02:30:01	35.429	35.573	35.238	34.706	34.419	34.732	33.879	34.249	35.477	35.312	35.244	35.574	35.102	35.242	35.822	34.044	32.188	34.649
2017-07-20 03:00:01	35.616	35.511	34.863	34.831	34.294	34.732	33.879	34.311	35.227	35.125	35.368	35.512	35.165	35.18	35.634	34.356	31.751	34.587
2017-07-20 03:30:01	35.491	35.386	34.926	34.831	34.98	34.732	33.942	34.311	35.352	35.188	35.493	35.574	35.102	35.055	35.822	34.106	31.751	34.524
2017-07-20 04:00:01	35.491	35.449	34.801	34.644	34.294	34.857	33.817	34.249	35.29	35.312	34.994	35.512	34.915	35.117	35.759	33.732	31.376	34.462
2017-07-20 04:30:01	35.616	35.511	34.988	34.706	34.481	34.795	33.692	34.311	35.227	35.437	35.244	35.512	34.978	35.055	35.759	33.545	31.189	34.399
2017-07-20 05:00:01	35.554	35.573	34.676	34.581	34.855	34.67	33.817	34.374	35.227	35.437	35.244	35.637	34.978	35.055	35.634	34.106	31.251	34.524
2017-07-20 05:30:01	35.678	35.386	34.676	34.644	34.668	34.545	33.443	34.311	35.102	35.562	34.994	35.512	35.165	34.992	35.634	33.919	30.814	34.649
2017-07-20 06:00:01	35.491	35.76	34.676	34.394	34.169	34.607	33.568	34.124	35.04	35.312	35.244	35.387	35.04	35.117	35.822	33.17	30.877	34.587
2017-07-20 06:30:01	35.554	35.573	34.801	34.394	34.294	34.358	33.817	33.999	35.165	35.25	34.994	35.45	35.102	35.18	35.759	33.482	30.689	34.462
2017-07-20 07:00:01	35.616	35.449	34.801	34.581	34.169	34.358	33.879	34.311	35.165	35.375	35.057	34.951	35.04	35.055	35.634	33.732	30.502	34.462
2017-07-20 07:30:01	35.554	35.636	34.614	34.893	34.543	34.67	33.817	34.498	34.978	35.25	34.807	35.263	34.853	35.055	35.447	34.106	30.44	34.587
2017-07-20 08:00:01	35.616	35.573	34.926	34.706	34.356	34.607	34.066	34.686	34.915	35.437	34.994	35.45	34.915	35.242	35.822	34.231	30.19	34.524
2017-07-20 08:30:01	35.491	35.636	35.051	34.519	34.419	34.607	34.378	34.873	34.915	35.437	35.119	35.387	34.915	35.554	35.634	34.231	30.939	34.524
2017-07-20 09:00:01	35.678	35.698	35.113	34.519	34.668	34.67	34.627	34.997	35.165	35.499	35.244	35.512	35.165	35.429	36.134	34.356	31.314	34.961
2017-07-20 09:30:01	35.678	35.76	35.799	34.955	34.731	34.795	34.939	35.309	35.851	35.437	35.431	35.574	35.352	35.865	35.946	34.73	31.813	35.148
2017-07-20 10:00:01	35.865	35.885	35.986	34.768	34.98	34.919	35.313	35.621	35.975	35.499	35.743	36.073	35.414	36.115	36.009	35.167	31.501	35.335
2017-07-20 10:30:01	35.99	35.76	36.173	35.018	34.918	35.107	35.437	35.746	36.225	35.873	35.805	36.073	35.601	36.613	35.759	35.229	31.751	35.71
2017-07-20 11:00:01	36.052	35.573	36.236	35.205	35.043	35.107	35.562	35.683	36.35	36.122	35.805	36.073	35.726	36.738	35.759	35.229	32.25	35.835
2017-07-20 11:30:01	36.176	35.636	36.111	34.955	35.043	35.044	35.562	35.746	36.163	35.749	35.68	36.135	35.788	36.364	36.009	35.229	32.375	35.959
2017-07-20 12:00:01	36.239	35.76	36.298	35.142	35.292	35.231	35.811	35.933	36.225	35.998	35.68	36.198	35.975	36.115	36.134	35.479	32.375	36.022
2017-07-20 12:30:01	36.301	35.823	35.862	34.955	35.479	35.231	35.874	35.933	36.412	35.998	35.743	36.322	36.225	36.426	36.071	35.479	32.812	35.71
2017-07-20 13:00:01	36.239	35.823	35.612	35.329	35.292	35.418	35.874	35.808	36.35	36.06	35.805	36.26	36.163	36.115	36.071	35.354	33.249	35.772
2017-07-20 13:30:01	36.239	35.823	35.612	34.955	35.354	35.107	35.562	35.746	35.851	35.935	35.618	36.011	36.1	35.928	35.884	35.229	33.998	35.398
2017-07-20 14:00:01	35.99	35.76	35.3	34.581	34.98	34.67	35.25	35.434	35.29	35.686	35.368	35.637	35.975	35.678	35.572	34.356	33.811	35.148
2017-07-20 14:30:01	35.616	35.449	34.739	33.646	34.98	34.67	34.066	34.873	35.29	35.499	35.555	35.387	35.788	35.367	35.697	33.732	33.749	34.399
2017-07-20 15:00:01	35.491	35.573	34.552	33.334	34.668	34.67	33.381	34.748	35.165	35.562	35.493	35.387	35.664	34.93	35.697	33.108	33.686	34.275
2017-07-20 15:30:01	35.678	35.698	34.863	32.96	34.731	34.67	33.692	34.81	34.978	35.624	35.493	35.387	35.539	34.681	35.759	33.42	33.686	34.212
2017-07-20 16:00:01	35.865	35.823	35.363	33.147	35.23	35.044	33.879	34.81	35.29	35.562	35.431	35.574	35.539	34.743	35.884	34.418	33.374	34.275
2017-07-20 16:30:01	35.99	35.823	35.3	33.272	35.292	34.919	34.066	35.184	35.601	35.873	35.805	35.574	35.539	34.868	35.946	34.543	33.561	34.836
2017-07-20 17:00:01	35.99	35.823	35.175	33.646	35.292	35.169	34.378	35.184	35.414	35.998	35.743	35.387	35.664	34.992	35.946	34.481	33.561	34.899
2017-07-20 17:30:01	35.927	35.76	35.3	33.459	35.23	35.107	34.627	35.372	35.477	35.811	35.68	35.574	35.726	35.055	36.009	34.169	33.686	34.836
2017-07-20 18:00:01	35.865	35.636	34.988	33.21	35.542	35.107	34.939	35.184	35.601	35.499	35.68	35.45	35.726	34.992	36.009	33.981	33.561	34.899
2017-07-20 18:30:01	35.865	35.449	34.676	33.022	35.043	34.732	34.627	35.247	35.227	35.686	35.555	35.387	35.726	34.556	35.822	33.17	33.811	34.836
2017-07-20 19:00:01	35.678	35.386	34.302	32.586	34.793	34.607	34.191	34.561	34.853	35.686	35.181	35.263	35.664	34.369	35.759	32.421	34.061	34.711
2017-07-20 19:30:01	35.678	35.511	34.614	32.149	34.543	34.42	33.817	34.436	34.915	35.562	35.119	35.325	35.601	34.307	35.884	32.421	34.061	34.524
2017-07-20 20:00:01	35.616	35.698	34.177	32.336	34.419	34.67	33.381	34.311	35.102	35.499	35.368	35.387	35.539	34.244	35.697	32.296	33.624	34.399
2017-07-20 20:30:01	35.554	35.698	35.051	33.085	34.543	34.857	33.942	34.311	35.414	35.686	35.431	35.699	35.664	34.743	35.759	32.608	33.624	34.774
2017-07-20 21:00:01	35.491	35.76	34.863	33.147	34.606	34.919	33.817	34.498	35.601	35.749	35.493	35.637	35.726	34.868	35.946	32.733	33.437	34.836
2017-07-20 21:30:01	35.616	35.76	34.801	33.646	35.043	35.044	34.191	34.561	35.601	35.749	35.555	35.948	32.358	34.805	35.946	33.545	33.437	34.961
2017-07-20 22:00:01	35.429	35.636	34.552	33.646	34.793	34.857	34.316	34.498	35.352	35.624	35.493	35.574	32.42	34.743	35.759	33.42	33.187	34.774
2017-07-20 22:30:01	35.616	35.511	34.427	33.646	34.793	34.795	34.191	34.374	35.29	35.375	35.368	35.574	32.982	34.618	35.946	32.484	33	34.836
2017-07-20 23:00:01	35.616	35.449	34.302	33.521	34.606	34.67	33.63	34.374	35.352	35.624	35.306	35.761	32.482	34.618	35.946	33.482	32.875	34.899
2017-07-20 23:30:01	35.678	35.573	34.302	33.584	34.731	34.919	33.318	34.498	35.414	35.562	35.493	35.45	33.231	34.681	35.759	33.108	32.438	34.587
2017-07-21 00:00:01	35.491	35.511	33.928	33.708	34.918	34.857	33.443	34.374	35.352	35.437	35.493	35.824	34.042	34.494	35.759	32.234	32.5	34.649
2017-07-21 00:30:01	35.491	35.573	34.115	33.708	34.606	35.231	33.318	34.436	35.477	35.499	35.368	35.637	34.167	34.743	35.822	33.295	32.25	34.524
2017-07-21 01:00:01	35.616	35.76	33.865	33.334	34.606	34.982	34.191	34.436	35.352	35.25	35.431	35.699	34.105	34.868	35.946	33.045	31.751	34.587
2017-07-21 01:30:01	35.678	35.823	34.115	33.459	34.731	34.919	34.066	34.249	35.539	35.312	35.306	35.761	34.292	34.93	35.634	32.858	31.564	34.649
2017-07-21 02:00:01	35.554	35.76	34.052	33.272	34.169	35.044	33.942	34.436	35.477	35.686	35.493	35.699	34.105	35.055	35.822	32.92	31.439	34.711
2017-07-21 02:30:01	35.678	35.76	33.928	33.584	34.169	35.107	33.755	34.374	35.414	35.624	35.368	35.699	34.479	35.304	35.697	32.671	31.127	34.711
2017-07-21 03:00:01	35.616	35.698	34.676	33.459	34.419	35.169	33.879	34.498	35.414	35.499	35.244	35.637	34.167	35.117	35.759	32.733	31.251	34.587
2017-07-21 03:30:01	35.554	35.573	34.24	33.334	34.606	35.107	33.63	34.186	35.29	35.499	35.306	35.761	34.229	34.743	35.697	33.108	31.189	34.524
2017-07-21 04:00:01	35.554	35.76	33.99	33.771	34.356	35.107	33.692	34.124	35.29	35.499	35.431	35.886	34.416	34.743	35.509	33.045	30.939	34.587
2017-07-21 04:30:01	35.616	35.698	34.364	33.896	34.606	35.044	33.942	34.436	35.29	35.686	35.368	35.699	34.416	35.18	35.509	32.172	30.939	34.649
2017-07-21 05:00:01	35.803	35.636	34.24	33.708	34.231	34.732	33.692	34.623	35.29	35.562	35.244	35.886	34.292	34.743	35.634	32.047	30.814	34.587
2017-07-21 05:30:01	35.491	35.636	34.052	34.145	34.419	34.732	33.755	34.498	35.04	35.562	35.057	35.761	34.416	34.805	35.509	31.922	30.814	34.275
2017-07-21 06:00:01	35.741	35.76	34.052	33.833	34.543	34.857	33.568	34.374	35.165	35.437	35.306	35.699	34.292	34.805	35.26	32.234	30.939	33.838
2017-07-21 06:30:01	35.554	35.698	34.302	33.833	34.356	35.107	33.505	34.249	35.102	35.188	34.932	35.637	34.541	34.93	35.572	32.983	30.814	34.15
2017-07-21 07:00:01	35.554	35.573	33.928	34.145	34.356	34.795	33.942	34.498	34.978	35.562	35.119	35.574	34.292	34.93	35.447	32.92	30.689	33.9
2017-07-21 07:30:01	35.616	35.698	34.24	34.27	34.668	34.857	34.066	34.748	35.352	35.624	34.994	35.512	34.292	34.992	35.509	32.858	30.814	34.025
2017-07-21 08:00:01	35.678	35.76	34.177	34.145	34.668	35.294	33.817	34.81	35.29	35.499	34.932	35.2	34.416	35.055	35.509	33.045	30.814	34.212
2017-07-21 08:30:01	35.741	35.698	34.177	34.457	34.419	34.795	33.755	34.997	35.102	35.562	35.244	35.325	34.416	35.18	35.572	33.981	30.939	34.212
2017-07-21 09:00:01	35.554	35.76	34.24	33.833	34.294	34.795	33.879	34.997	35.102	35.499	35.119	35.45	34.541	35.055	35.509	33.482	31.251	34.212
2017-07-21 09:30:01	35.803	35.698	34.801	33.958	34.419	34.732	34.191	35.122	35.227	35.437	34.994	35.45	34.666	35.304	35.697	33.669	31.127	34.524
2017-07-21 10:00:01	35.927	35.76	35.3	34.083	34.793	35.231	34.565	35.372	35.477	35.499	35.181	35.387	34.666	35.491	35.572	34.106	31.751	34.711
2017-07-21 10:30:01	35.99	35.698	35.238	33.958	34.731	35.044	34.814	35.559	35.664	35.499	35.306	35.699	34.853	35.429	35.884	34.044	31.689	35.023
2017-07-21 11:00:01	35.741	35.823	35.113	33.958	35.105	35.231	35.001	35.621	35.851	35.375	35.181	35.574	34.853	35.741	35.759	34.293	31.876	35.148
2017-07-21 11:30:01	36.114	35.823	35.3	34.457	35.167	35.294	35.188	35.683	36.1	35.437	35.244	35.761	35.414	35.99	35.946	34.917	32.438	35.273
2017-07-21 12:00:01	36.114	35.76	35.113	35.018	34.918	35.418	35.437	35.995	36.225	35.686	35.493	35.824	35.227	36.302	35.884	34.73	32.438	35.148
2017-07-21 12:30:01	35.927	35.885	34.926	34.581	35.043	35.543	35.126	35.808	36.038	35.686	35.618	35.824	35.352	36.052	35.946	35.042	32.563	35.023
2017-07-21 13:00:01	35.803	35.823	35.175	34.644	35.23	35.793	35.562	36.057	36.225	35.873	35.618	35.886	35.664	36.115	35.946	35.354	33	35.273
2017-07-21 13:30:01	35.927	35.947	35.3	35.766	35.479	35.917	35.687	35.995	36.599	36.06	35.93	36.198	35.913	36.613	36.009	35.791	33.437	35.585
2017-07-21 14:00:01	35.99	36.072	35.363	35.953	35.791	35.98	35.874	35.933	36.412	36.122	35.992	36.322	35.913	36.863	36.196	35.915	33.874	35.523
2017-07-21 14:30:01	36.052	36.072	35.425	35.953	35.791	36.167	35.811	36.307	36.537	36.185	36.241	36.883	36.163	36.738	36.446	36.29	34.248	35.772
2017-07-21 15:00:01	36.239	36.134	35.674	36.264	35.854	36.416	35.624	36.182	36.599	36.247	36.241	36.946	36.163	36.863	36.383	36.227	34.186	35.46
2017-07-21 15:30:01	36.114	36.072	35.425	35.828	35.542	36.354	35.5	36.12	36.661	36.122	36.179	36.883	36.038	36.613	36.259	36.102	34.186	35.398
2017-07-21 16:00:01	36.301	36.072	35.737	35.703	35.916	36.292	35.749	35.933	36.973	36.122	36.366	37.008	36.225	36.738	36.259	36.414	34.248	35.398
2017-07-21 16:30:01	36.426	36.197	35.799	35.018	35.479	36.042	35.687	35.995	36.911	36.372	36.179	36.447	36.163	36.613	36.321	36.165	34.498	35.398
2017-07-21 17:00:01	36.239	35.885	35.612	35.516	35.729	35.917	35.5	36.12	36.537	36.06	35.93	36.634	35.975	36.426	36.259	36.539	34.623	35.398
2017-07-21 17:30:01	36.176	36.134	35.674	35.08	35.854	35.855	35.687	36.307	36.35	36.185	36.179	36.759	36.35	36.551	36.259	36.352	35.184	35.273
2017-07-21 18:00:01	35.99	36.197	35.487	35.267	35.916	35.606	34.627	35.87	36.412	36.247	36.241	36.509	36.225	36.613	36.196	36.04	35.247	34.961
2017-07-21 18:30:01	35.491	35.885	34.552	34.519	35.354	35.356	33.942	35.746	35.913	35.437	35.618	35.824	35.788	35.803	35.884	35.541	35.122	34.649
2017-07-21 19:00:01	35.429	35.636	33.99	33.085	34.731	35.169	33.318	35.122	35.726	35.001	35.306	35.076	35.414	34.805	35.697	32.983	34.872	34.15
2017-07-21 19:30:01	35.429	35.262	34.364	32.648	34.731	35.231	33.443	34.748	35.414	35.063	35.181	35.013	35.29	34.244	35.634	32.047	34.747	34.025
2017-07-21 20:00:01	35.429	35.511	34.552	32.586	34.918	34.919	33.256	34.249	35.414	35.188	35.368	34.951	35.414	34.119	35.697	31.735	34.373	34.15
2017-07-21 20:30:01	35.616	35.823	35.051	33.459	34.855	34.982	34.066	33.937	35.664	35.312	35.431	35.325	35.29	34.556	35.822	32.109	34.186	34.899
2017-07-21 21:00:01	35.491	35.698	34.863	33.896	34.481	35.231	34.44	34.062	35.601	35.375	35.431	35.387	35.414	34.743	35.884	32.608	33.936	34.774
2017-07-21 21:30:01	35.367	35.76	34.676	34.145	34.731	35.169	34.316	33.875	35.851	35.375	35.555	35.387	35.352	34.868	35.572	33.045	33.811	34.774
2017-07-21 22:00:01	35.491	35.76	34.614	34.207	34.918	35.169	34.066	33.875	35.851	35.188	35.618	35.387	35.352	34.805	35.634	32.421	33.624	34.524
2017-07-21 22:30:01	35.491	35.698	34.863	34.02	34.918	34.857	33.942	34.249	35.851	35.437	35.555	35.325	35.352	34.93	35.572	33.045	33.499	34.836
2017-07-21 23:00:01	35.491	35.636	34.302	33.958	34.668	34.919	34.129	34.062	35.788	35.437	35.368	35.387	35.29	34.93	35.509	33.919	33.312	34.711
2017-07-21 23:30:01	35.554	35.698	34.739	33.459	34.855	34.982	34.316	34.186	35.851	35.562	35.555	35.512	35.227	34.618	35.572	33.732	33	34.649
2017-07-22 00:00:01	35.491	35.698	34.364	33.708	34.606	34.982	34.565	34.436	35.601	35.375	35.618	35.325	35.29	35.18	35.385	33.108	32.937	34.337
2017-07-22 00:30:01	35.429	35.76	34.926	34.27	34.668	35.044	34.378	34.124	35.664	35.562	35.555	35.512	35.352	35.117	35.509	33.233	32.625	34.649
2017-07-22 01:00:01	35.554	35.698	34.552	34.083	34.731	34.919	34.004	34.186	35.664	35.499	35.431	35.325	35.29	35.117	35.634	32.92	32.438	34.399
2017-07-22 01:30:01	35.429	35.698	34.24	33.833	34.606	34.795	34.378	34.124	35.726	35.437	35.555	35.138	35.29	35.055	35.572	33.108	32.188	34.524
2017-07-22 02:00:01	35.304	35.636	34.489	33.958	34.543	35.044	34.253	34.249	35.539	35.312	35.555	35.138	35.414	35.055	35.447	33.295	32.126	34.524
2017-07-22 02:30:01	35.491	35.885	34.552	34.02	34.419	34.919	34.378	34.124	35.664	35.437	35.431	35.512	35.352	35.18	35.697	32.546	32.001	34.649
2017-07-22 03:00:01	35.491	35.76	34.863	34.394	34.231	34.857	34.565	34.124	35.601	35.437	35.493	35.387	35.352	35.055	35.447	32.484	31.813	34.462
2017-07-22 03:30:01	35.429	35.76	34.052	34.332	34.543	34.857	34.316	34.124	35.601	35.125	35.368	35.574	35.29	35.055	35.572	32.546	31.876	34.275
2017-07-22 04:00:01	35.304	35.76	34.115	34.519	34.543	35.044	34.191	33.999	35.601	35.375	35.431	35.699	35.165	35.242	35.634	32.359	32.25	34.087
2017-07-22 04:30:01	35.429	35.636	34.427	34.519	34.231	34.982	34.066	34.062	35.601	35.312	35.431	35.512	35.29	35.304	35.759	32.234	31.751	34.275
2017-07-22 05:00:01	35.429	35.636	34.115	34.457	34.231	34.607	34.066	33.999	35.601	35.375	35.431	35.263	35.352	35.117	35.572	32.234	31.501	34.15
2017-07-22 05:30:01	35.429	35.636	34.364	34.332	33.982	34.545	34.004	33.937	35.414	35.25	35.244	35.263	35.102	35.117	35.634	32.047	31.876	34.15
2017-07-22 06:00:01	35.554	35.698	33.803	34.27	34.044	34.046	33.568	34.186	35.414	35.375	35.368	35.45	34.978	34.992	35.385	32.421	32.126	33.775
2017-07-22 06:30:01	35.554	35.636	33.865	33.958	33.795	34.295	34.066	34.062	35.29	35.188	35.306	35.387	35.165	34.93	35.197	33.482	32.001	33.713
2017-07-22 07:00:01	35.491	35.823	34.177	34.457	34.044	34.295	34.44	33.937	35.29	35.375	35.368	35.325	35.29	34.93	35.572	32.796	31.751	33.9
2017-07-22 07:30:01	35.554	35.636	34.115	34.457	34.419	34.607	34.44	34.124	35.29	35.25	35.431	35.263	35.227	35.242	35.447	33.42	31.314	34.337
2017-07-22 08:00:01	35.554	35.823	34.676	33.833	34.419	34.42	34.565	34.623	35.414	35.437	35.244	35.387	34.978	35.304	35.759	34.044	31.189	34.524
2017-07-22 08:30:01	35.616	35.76	34.739	33.708	34.481	34.295	34.565	34.873	35.352	35.312	35.244	34.951	35.165	35.554	35.946	34.73	31.564	34.649
2017-07-22 09:00:01	35.678	35.698	34.739	34.02	34.481	34.607	34.939	34.81	35.601	35.188	35.368	35.138	35.414	35.554	36.009	34.605	31.813	34.836
2017-07-22 09:30:01	35.803	35.636	35.175	34.083	34.481	34.732	35.375	35.309	35.726	35.375	35.493	35.013	35.414	35.741	36.009	34.792	32.063	34.711
2017-07-22 10:00:01	35.741	35.636	35.55	34.644	34.731	34.607	35.437	35.683	35.788	35.562	35.493	35.45	35.601	35.99	35.822	34.668	32.313	34.836
2017-07-22 10:30:01	35.865	35.885	35.363	34.768	34.731	34.857	35.624	35.559	35.913	35.562	35.431	35.699	35.539	36.239	36.071	34.917	32.438	35.211
2017-07-22 11:00:01	36.052	35.885	35.363	34.893	35.105	35.231	35.874	35.933	36.287	35.499	35.306	35.699	35.539	36.426	35.197	35.167	32.625	35.46
2017-07-22 11:30:01	36.176	35.823	35.862	35.08	34.918	35.543	35.998	36.057	36.474	35.624	35.618	36.135	35.851	36.676	35.634	35.229	33.249	35.647
2017-07-22 12:00:01	36.114	35.823	35.487	34.831	35.105	35.668	35.936	35.995	36.661	35.686	35.805	36.135	35.975	36.676	35.822	35.479	33.125	35.398
2017-07-22 12:30:01	36.239	36.072	35.612	34.893	35.23	35.606	35.811	36.057	36.661	35.749	35.805	36.198	35.851	36.613	35.884	35.728	32.937	35.335
2017-07-22 13:00:01	35.803	35.823	35.051	34.394	34.918	35.481	35.624	35.559	36.35	35.686	35.493	35.637	35.913	36.551	35.884	35.167	33.561	34.899
2017-07-22 13:30:01	35.803	35.76	35.175	34.706	35.043	35.356	35.313	35.621	36.225	35.749	35.867	35.45	35.975	36.177	36.071	35.229	33.686	35.148
2017-07-22 14:00:01	35.803	35.885	35.175	34.457	35.043	35.169	35.25	35.621	36.35	35.873	35.805	35.574	35.788	36.302	36.009	35.104	33.998	34.961
2017-07-22 14:30:01	35.803	35.885	34.863	34.519	34.98	34.857	34.939	35.184	35.975	35.811	35.743	35.512	35.601	35.865	35.634	34.605	34.123	34.711
2017-07-22 15:00:01	35.803	35.573	34.863	34.27	34.855	34.607	35.126	35.309	35.664	35.624	35.431	35.512	35.477	35.678	35.759	34.418	33.998	34.899
2017-07-22 15:30:01	35.678	35.636	34.988	34.02	35.167	34.607	35.126	35.06	35.227	35.437	35.867	35.325	35.601	35.429	35.697	34.169	33.936	35.086
2017-07-22 16:00:01	35.616	35.823	34.988	34.02	34.855	34.545	34.814	34.935	35.227	35.375	35.555	35.138	35.601	35.117	35.572	34.73	33.811	34.711
2017-07-22 16:30:01	35.678	35.823	35.674	34.27	34.543	34.42	35.001	34.997	34.978	35.499	35.368	34.951	35.664	35.117	35.572	34.356	33.811	34.899
2017-07-22 17:00:01	35.803	35.698	35.55	34.27	34.855	34.795	35.064	34.997	35.04	35.624	35.431	35.2	35.477	35.117	35.822	34.356	33.811	34.587
2017-07-22 17:30:01	35.927	35.698	35.051	34.083	34.855	35.044	34.814	34.873	35.539	35.562	35.555	35.325	35.539	35.367	35.697	34.356	33.874	34.836
2017-07-22 18:00:01	35.803	35.511	34.739	34.394	34.855	34.795	34.877	34.873	35.726	35.686	35.555	35.325	35.664	35.242	36.071	34.106	34.186	34.836
2017-07-22 18:30:01	35.616	35.698	34.676	34.394	34.918	34.545	34.69	34.623	35.477	35.562	35.555	35.325	35.601	35.18	35.759	33.919	34.123	34.899
2017-07-22 19:00:01	35.554	35.573	34.801	34.519	34.918	34.795	34.69	34.374	35.352	35.499	35.181	35.325	35.539	35.18	35.385	33.233	34.123	34.649
2017-07-22 19:30:01	35.678	35.698	34.489	34.457	34.668	34.233	34.565	34.498	35.601	35.437	35.431	35.263	35.477	35.117	35.572	33.357	33.874	34.399
2017-07-22 20:00:01	35.429	35.76	34.926	34.581	34.668	34.233	34.752	34.436	35.913	35.499	35.368	35.45	35.477	34.93	35.197	33.545	33.686	34.649
2017-07-22 20:30:01	35.429	35.698	35.051	34.581	34.731	34.732	35.001	34.561	36.038	35.25	35.431	35.387	33.044	35.117	35.385	34.293	33.374	34.961
2017-07-22 21:00:01	35.491	35.636	34.801	34.768	34.918	34.795	34.69	34.498	35.975	35.375	35.555	35.45	32.108	34.992	35.385	34.668	33.437	34.899
2017-07-22 21:30:01	35.554	35.573	34.489	34.768	35.043	35.169	34.69	34.561	35.975	35.312	35.555	35.45	31.484	34.93	34.948	34.044	33.062	34.711
2017-07-22 22:00:01	35.367	35.449	34.552	34.706	34.918	34.982	34.191	34.374	35.913	35.375	35.493	35.512	32.108	34.93	35.322	34.293	32.563	34.836
2017-07-22 22:30:01	35.616	35.573	34.552	34.893	34.855	34.982	34.191	34.561	35.726	35.125	35.431	35.512	32.607	35.117	35.26	34.044	32.438	34.774
2017-07-22 23:00:01	35.554	35.573	34.364	34.768	34.98	34.607	33.942	34.374	35.851	35.063	35.555	35.574	32.607	35.242	35.385	33.857	32.313	34.836
2017-07-22 23:30:01	35.429	35.76	34.364	34.831	34.793	34.857	34.191	34.498	35.788	35.499	35.555	35.637	33.356	35.117	35.135	34.356	32.313	34.774
2017-07-23 00:00:01	35.616	35.573	34.739	34.831	34.793	34.545	34.378	34.623	35.726	35.437	35.68	35.45	33.605	35.18	35.322	34.169	31.876	34.711
2017-07-23 00:30:01	35.554	35.636	34.863	34.831	34.543	34.919	34.253	34.686	35.726	35.499	35.431	35.45	33.605	35.18	35.385	34.231	31.813	34.649
2017-07-23 01:00:01	35.554	35.636	34.926	34.831	34.918	34.607	34.69	34.623	35.726	35.437	35.618	35.574	33.793	34.805	35.322	34.293	31.626	34.649
2017-07-23 01:30:01	35.554	35.573	34.052	34.955	34.294	34.857	34.378	34.561	35.726	35.499	35.555	35.45	34.229	35.055	35.385	33.857	31.501	34.524
2017-07-23 02:00:01	35.491	35.636	34.427	34.955	34.356	34.795	34.253	34.686	35.788	35.562	35.431	35.263	33.98	35.055	35.447	34.169	31.501	34.587
2017-07-23 02:30:01	35.491	35.636	34.552	34.831	34.668	34.545	33.817	34.873	35.913	35.499	35.555	35.512	34.042	34.805	35.385	33.981	31.127	34.275
2017-07-23 03:00:01	35.491	35.573	35.113	34.394	34.543	34.857	33.879	34.686	35.851	35.375	35.555	35.45	34.292	35.304	35.572	34.106	31.064	34.462
2017-07-23 03:30:01	35.367	35.76	34.863	34.706	34.543	34.545	33.817	34.561	35.851	35.375	35.743	35.387	34.292	35.117	35.385	33.857	30.939	34.337
2017-07-23 04:00:01	35.429	35.76	34.676	34.644	34.481	34.483	33.942	34.498	35.913	35.562	35.493	35.574	34.416	35.055	35.509	34.169	30.939	34.462
2017-07-23 04:30:01	35.554	35.698	34.177	34.457	34.731	34.732	34.066	34.561	35.788	35.312	35.368	35.761	34.666	35.242	35.509	34.169	30.752	34.399
2017-07-23 05:00:01	35.616	35.511	34.052	34.581	34.668	34.67	34.066	34.561	35.664	35.375	35.431	35.45	34.604	34.93	35.385	34.356	31.376	34.337
2017-07-23 05:30:01	35.678	35.573	33.99	34.581	34.668	34.67	34.129	34.436	35.601	35.499	35.306	35.325	34.479	35.055	35.759	34.169	31.002	34.025
2017-07-23 06:00:01	35.491	35.573	34.427	34.768	34.481	34.358	33.692	34.436	35.601	35.437	35.181	35.512	34.604	34.992	35.697	34.231	31.127	34.212
2017-07-23 06:30:01	35.491	35.636	34.676	34.27	34.294	34.233	34.004	34.498	35.29	35.624	35.493	35.2	34.728	35.117	35.634	34.418	31.376	33.9
2017-07-23 07:00:01	35.491	35.698	34.801	34.457	34.606	34.483	33.63	34.498	35.352	35.499	35.431	35.076	34.728	35.117	35.572	34.356	31.751	34.212
2017-07-23 07:30:01	35.491	35.698	34.364	34.581	34.294	34.545	33.755	34.686	35.539	35.312	35.368	35.263	34.791	35.242	35.759	34.293	31.751	34.212
2017-07-23 08:00:01	35.554	35.698	34.552	34.27	34.294	34.67	33.942	34.623	35.227	35.125	35.368	35.325	34.666	35.18	35.822	33.857	31.564	34.337
2017-07-23 08:30:01	35.616	35.698	34.427	34.207	34.169	34.919	33.942	34.686	35.102	35.312	35.431	35.2	34.728	35.18	35.572	34.044	32.126	34.399
2017-07-23 09:00:01	35.616	35.449	34.926	34.457	34.169	34.732	34.129	34.935	35.29	35.437	35.493	35.2	34.728	35.18	35.572	33.669	32.5	34.462
2017-07-23 09:30:01	35.616	35.573	34.988	34.394	34.481	34.233	34.129	34.935	35.414	35.188	35.057	35.013	34.728	35.242	35.884	33.794	32.001	34.649
2017-07-23 10:00:01	35.616	35.698	35.3	34.768	34.294	34.732	34.066	34.997	35.664	35.499	35.368	35.2	34.791	35.429	35.946	33.669	31.938	34.711
2017-07-23 10:30:01	35.803	35.76	35.425	34.955	33.919	34.857	34.503	35.309	35.601	35.375	35.368	35.076	35.04	35.616	35.946	34.169	31.938	34.899
2017-07-23 11:00:01	35.803	35.76	35.612	34.768	34.294	34.857	34.69	35.372	35.975	35.562	35.618	35.076	35.04	35.928	35.634	34.481	32.126	34.711
2017-07-23 11:30:01	35.99	35.76	35.487	34.893	34.731	35.231	34.939	35.496	36.163	35.562	35.743	35.2	34.978	36.115	35.697	34.668	32.563	35.023
2017-07-23 12:00:01	35.99	35.76	35.3	34.768	34.668	34.982	35.064	35.559	36.038	35.437	35.555	35.263	35.227	36.052	35.697	34.356	32.812	34.774
2017-07-23 12:30:01	35.865	35.698	35.487	34.768	34.668	34.607	34.752	35.434	35.477	35.375	35.181	35.2	35.352	35.803	35.634	33.357	32.625	34.337
2017-07-23 13:00:01	35.554	35.636	34.988	34.955	34.231	34.295	34.066	34.873	35.29	35.188	35.306	34.951	35.414	35.18	35.322	32.983	32.563	33.775
2017-07-23 13:30:01	35.554	35.573	34.427	34.581	34.481	33.983	34.129	34.81	35.352	35.312	35.181	34.951	35.414	34.992	35.197	32.983	32.375	34.025
2017-07-23 14:00:01	35.616	35.511	34.676	34.394	34.107	34.545	34.253	34.748	35.29	35.312	35.244	35.076	35.29	34.93	35.634	33.295	32.438	34.15
2017-07-23 14:30:01	35.616	35.573	34.676	34.581	34.481	34.358	34.066	34.623	35.726	35.25	35.306	35.2	35.29	35.18	35.697	33.919	32.25	34.399
2017-07-23 15:00:01	35.491	35.573	34.801	34.457	34.543	34.358	33.942	34.873	35.29	35.375	35.431	35.387	35.227	35.18	35.572	33.669	32.188	34.649
2017-07-23 15:30:01	35.616	35.698	35.175	34.644	34.543	34.483	34.129	34.873	35.477	35.25	35.368	35.263	35.29	35.055	35.822	33.357	32.438	34.524
2017-07-23 16:00:01	35.678	35.698	35.363	34.457	34.169	34.919	34.44	34.935	35.352	35.375	35.368	35.325	35.29	34.743	35.572	33.669	32.313	34.774
2017-07-23 16:30:01	35.554	35.636	34.926	34.394	34.107	34.857	34.004	35.06	35.601	35.499	35.431	35.263	35.165	35.055	35.759	33.545	32.375	34.587
2017-07-23 17:00:01	35.678	35.636	34.676	34.457	34.169	34.545	33.817	34.81	35.539	35.437	35.244	35.263	35.165	35.055	35.634	33.545	32.438	34.524
2017-07-23 17:30:01	35.803	35.636	34.863	34.706	34.419	34.857	33.568	34.748	35.601	35.499	35.119	35.2	35.04	34.93	35.634	33.045	32.313	34.399
2017-07-23 18:00:01	35.616	35.698	34.926	34.644	34.356	34.732	33.568	34.686	35.726	35.499	35.431	35.138	35.227	34.93	35.697	33.794	32.313	34.524
2017-07-23 18:30:01	35.491	35.573	34.552	34.457	34.294	34.919	33.381	34.374	35.601	35.499	35.306	35.2	35.102	34.93	35.385	33.545	32.126	34.399
2017-07-23 19:00:01	35.616	35.511	34.676	34.27	34.107	34.857	33.443	34.436	35.726	35.499	35.306	35.2	34.978	34.681	35.572	33.545	32.126	34.587
2017-07-23 19:30:01	35.491	35.511	34.926	34.207	34.169	34.732	33.318	34.561	35.601	35.437	35.244	35.263	35.102	34.618	35.759	33.607	32.063	34.587
2017-07-23 20:00:01	35.554	35.573	35.238	34.706	34.356	34.982	33.817	34.498	35.913	35.562	35.119	35.325	35.102	34.618	35.572	33.732	32.001	34.649
2017-07-23 20:30:01	35.554	35.511	35.3	34.644	34.481	35.169	34.627	34.748	35.975	35.624	35.244	35.45	35.29	35.055	35.509	34.044	31.626	35.023
2017-07-23 21:00:01	35.429	35.449	35.175	34.768	34.419	35.169	34.503	34.748	35.851	35.562	35.306	35.574	35.352	35.18	35.197	34.231	31.626	34.961
2017-07-23 21:30:01	35.491	35.511	35.238	34.644	34.606	35.356	34.814	34.873	35.788	35.749	35.244	35.512	35.04	35.055	35.072	33.919	31.501	34.711
2017-07-23 22:00:01	35.429	35.511	34.863	34.644	34.793	35.231	34.503	34.935	35.851	35.686	35.493	35.512	35.165	35.055	35.26	33.794	31.564	35.023
2017-07-23 22:30:01	35.491	35.449	35.175	34.706	34.855	35.107	34.752	34.873	35.788	35.686	35.306	35.387	35.227	35.055	35.135	33.669	31.501	34.836
2017-07-23 23:00:01	35.616	35.324	35.175	34.955	34.668	35.044	34.503	34.873	35.788	35.375	35.368	35.45	35.29	35.055	35.197	34.044	31.251	34.836
2017-07-23 23:30:01	35.491	35.636	35.175	34.831	34.606	34.857	34.253	34.81	35.851	35.624	35.431	35.512	35.165	34.992	35.385	33.981	30.939	34.649
2017-07-24 00:00:01	35.367	35.573	35.113	34.768	34.356	34.857	34.378	34.935	35.788	35.686	35.306	35.387	35.102	34.93	35.01	34.106	30.814	34.649
2017-07-24 00:30:01	35.554	35.511	35.113	35.08	34.107	34.857	34.378	34.873	35.726	35.686	35.431	35.512	35.04	35.304	35.385	34.106	30.814	34.649
2017-07-24 01:00:01	35.491	35.823	35.175	34.831	34.107	35.044	34.129	34.81	35.539	35.749	35.244	35.574	35.04	35.18	35.322	34.044	30.502	34.587
2017-07-24 01:30:01	35.367	35.511	35.175	34.893	34.107	35.044	34.378	34.561	35.788	35.437	35.306	35.574	35.165	35.367	35.135	33.981	30.377	34.649
2017-07-24 02:00:01	35.304	35.573	35.175	34.706	34.044	35.044	34.44	34.498	35.664	35.437	35.119	35.387	35.102	35.18	35.322	34.106	30.502	34.711
2017-07-24 02:30:01	35.367	35.511	35.051	34.893	34.107	34.982	34.253	34.561	35.851	35.375	35.244	35.45	35.04	35.367	35.072	33.919	30.315	34.587
2017-07-24 03:00:01	35.554	35.636	35.238	34.955	34.231	34.857	34.627	34.498	35.726	35.25	35.181	35.512	35.165	35.117	35.197	33.919	30.127	34.711
2017-07-24 03:30:01	35.429	35.636	34.926	35.018	34.356	34.795	34.627	34.561	35.539	35.312	35.057	35.387	35.04	35.117	35.447	33.732	29.877	34.587
2017-07-24 04:00:01	35.429	35.636	35.238	34.768	34.107	34.732	34.378	34.498	35.788	35.562	35.057	35.45	35.165	35.242	35.447	33.919	29.815	34.649
2017-07-24 04:30:01	35.367	35.698	34.926	34.706	34.855	34.483	34.253	34.436	35.788	35.562	35.181	35.45	35.165	35.055	35.197	34.106	29.565	34.524
2017-07-24 05:00:01	35.367	35.573	34.926	34.581	34.294	34.795	34.253	34.436	35.477	35.375	34.994	35.45	35.165	35.242	35.385	34.044	29.44	34.649
2017-07-24 05:30:01	35.616	35.76	34.801	34.644	34.231	34.607	34.066	34.561	35.539	35.437	34.994	35.263	35.165	35.18	35.447	33.981	29.378	34.087
2017-07-24 06:00:01	35.491	35.698	34.801	34.581	33.919	34.607	34.004	34.561	35.414	35.25	35.119	35.2	35.165	35.117	35.509	34.169	29.378	34.15
2017-07-24 06:30:01	35.367	35.76	34.801	34.581	34.169	34.483	33.879	34.311	35.352	34.938	35.181	35.387	35.165	35.242	35.447	33.794	29.378	34.212
2017-07-24 07:00:01	35.491	35.76	34.926	34.893	33.919	34.607	33.817	34.561	35.29	35.25	34.994	35.2	35.165	35.117	35.447	33.857	29.94	34.462
2017-07-24 07:30:01	35.616	35.636	34.988	34.581	33.795	34.67	33.568	34.561	35.477	35.188	34.994	35.325	34.978	35.055	35.634	33.981	29.503	34.275
2017-07-24 08:00:01	35.554	35.511	35.3	34.519	34.107	34.857	33.879	34.81	35.414	35.375	34.994	35.325	34.915	35.117	35.322	34.044	29.628	34.15
2017-07-24 08:30:01	35.741	35.698	35.487	34.581	34.543	34.982	34.004	34.935	35.539	35.312	35.119	35.138	35.04	35.304	35.697	34.044	29.877	34.462
2017-07-24 09:00:01	35.616	35.573	35.612	34.394	34.481	35.044	34.44	34.997	35.601	35.499	35.368	35.013	35.04	35.616	35.634	33.981	30.689	34.649
2017-07-24 09:30:01	35.741	35.76	35.674	34.644	34.419	35.107	34.565	35.434	35.851	35.562	35.306	35.013	35.165	35.616	35.822	34.231	30.564	34.711
2017-07-24 10:00:01	35.741	35.698	35.55	34.644	34.481	34.982	34.378	35.184	35.726	35.312	35.181	34.951	35.04	35.741	36.009	34.044	30.627	34.275
2017-07-24 10:30:01	35.678	35.636	35.425	34.706	34.606	34.857	34.503	35.06	35.788	35.375	35.368	35.076	35.102	35.616	35.697	34.169	31.002	34.524
2017-07-24 11:00:01	35.741	35.636	35.425	34.581	34.356	34.919	34.378	35.06	35.788	35.25	35.181	35.325	35.165	35.678	35.322	34.418	30.877	34.899
2017-07-24 11:30:01	35.803	35.573	35.3	34.581	34.606	34.982	34.627	35.372	35.788	35.873	35.368	35.761	35.352	35.741	35.385	34.605	31.002	34.711
2017-07-24 12:00:01	36.363	35.386	35.612	34.831	34.855	35.294	34.565	35.372	35.788	35.749	35.244	35.45	35.477	35.554	35.572	34.792	31.002	34.899
2017-07-24 12:30:01	35.99	35.636	35.3	34.706	34.793	35.231	34.316	34.81	35.601	35.437	35.306	35.325	35.539	35.367	35.447	34.481	31.189	34.774
2017-07-24 13:00:01	35.865	35.636	35.238	34.955	35.043	35.169	34.378	34.935	35.664	35.25	35.306	35.263	35.352	34.93	35.197	34.356	31.251	34.399
2017-07-24 13:30:01	35.865	35.573	35.3	34.955	34.918	35.294	34.44	34.561	35.539	35.437	35.181	35.263	35.477	34.868	35.322	34.356	31.314	34.462
2017-07-24 14:00:01	35.865	35.573	35.238	34.955	34.918	35.231	34.378	34.748	35.352	35.375	35.181	35.263	35.414	34.93	35.385	34.543	31.002	34.399
2017-07-24 14:30:01	35.803	35.698	35.487	34.768	35.167	35.543	34.814	35.122	35.726	35.499	35.306	35.45	35.539	35.18	35.447	35.042	31.064	34.774
2017-07-24 15:00:01	35.99	35.76	35.55	34.768	34.98	35.356	34.877	34.935	35.601	35.562	35.493	35.387	35.477	35.055	35.447	34.481	31.127	34.774
2017-07-24 15:30:01	35.927	35.636	35.425	34.768	34.543	35.044	34.627	35.122	35.477	35.375	35.431	35.325	35.414	34.868	35.822	34.481	31.439	34.961
2017-07-24 16:00:01	35.865	35.636	35.487	34.831	34.356	35.044	34.191	34.997	35.414	35.375	35.244	35.2	35.477	34.805	35.634	34.169	31.501	34.587
2017-07-24 16:30:01	35.678	35.573	34.926	34.332	34.294	35.044	34.066	35.122	35.414	35.312	34.87	35.2	35.165	34.244	35.447	33.981	31.626	34.212
2017-07-24 17:00:01	35.678	35.573	34.552	34.457	34.356	34.732	33.692	34.561	35.29	35.125	35.244	35.076	35.102	34.431	35.26	33.857	31.564	34.462
2017-07-24 17:30:01	35.616	35.698	34.489	34.457	34.231	34.982	33.942	34.436	35.165	35.188	35.119	35.076	34.978	34.431	35.072	33.794	31.439	34.399
2017-07-24 18:00:01	35.429	35.573	34.364	34.332	34.543	34.795	34.004	34.561	35.165	35.312	35.244	35.076	35.102	34.431	35.447	33.545	31.314	34.15
2017-07-24 18:30:01	35.491	35.573	34.552	34.332	33.919	34.795	33.879	34.436	35.165	35.25	35.368	35.138	34.978	34.431	35.197	33.482	31.251	34.399
2017-07-24 19:00:01	35.429	35.636	34.427	34.207	34.169	34.795	33.443	34.374	35.227	35.188	35.306	35.138	35.165	34.431	35.572	33.545	31.189	34.399
2017-07-24 19:30:01	35.367	35.636	34.364	33.833	34.107	34.67	33.817	34.311	35.04	35.188	35.306	35.076	35.102	34.369	35.385	33.607	31.439	34.212
2017-07-24 20:00:01	35.429	35.636	34.177	34.083	33.982	34.732	33.942	34.311	35.165	34.876	35.119	35.263	35.165	34.244	35.197	33.857	31.127	34.649
2017-07-24 20:30:01	35.304	35.449	34.552	34.457	34.294	34.919	34.066	34.186	35.477	35.312	35.181	35.387	35.227	34.244	35.135	33.732	30.877	34.649
2017-07-24 21:00:01	35.18	35.324	34.302	34.332	34.356	34.919	34.378	34.249	35.165	35.312	35.244	35.325	35.04	34.307	35.135	33.17	30.939	34.711
2017-07-24 21:30:01	35.242	35.511	34.177	34.394	34.169	34.857	34.066	34.249	35.414	35.312	35.244	35.263	35.102	34.431	34.885	33.545	30.627	34.836
2017-07-24 22:00:01	35.18	35.511	34.24	34.394	34.169	34.857	34.129	34.311	35.352	35.25	35.306	35.263	35.29	34.556	35.197	33.108	30.814	34.774
2017-07-24 22:30:01	35.242	35.573	34.052	34.457	34.044	34.919	34.44	34.124	35.04	35.312	35.119	35.387	34.853	34.681	34.76	33.357	30.877	34.524
2017-07-24 23:00:01	35.242	35.449	34.115	34.394	33.982	34.67	34.129	34.186	35.165	35.312	35.057	35.387	34.915	34.494	34.76	33.295	30.689	34.649
2017-07-24 23:30:01	35.18	35.511	34.115	34.27	34.044	34.795	33.879	34.124	35.352	35.25	35.057	35.2	34.666	34.681	34.823	34.106	30.377	34.212
2017-07-25 00:00:01	35.18	35.947	33.678	34.457	34.169	34.857	33.879	34.062	35.352	34.876	35.244	35.387	34.853	34.618	34.885	33.42	30.127	34.275
2017-07-25 00:30:01	35.118	35.76	34.052	34.581	33.857	34.857	33.692	34.186	35.29	35.188	35.181	35.2	34.915	34.681	34.698	33.42	30.065	34.275
2017-07-25 01:00:01	35.055	35.823	34.177	34.581	33.982	34.358	33.63	33.687	35.414	35.063	35.057	35.387	34.791	34.743	34.698	33.357	29.753	34.337
2017-07-25 01:30:01	35.18	35.885	33.865	34.394	33.857	34.67	33.63	33.875	35.227	35.125	34.994	35.076	34.791	34.618	34.948	32.796	29.753	34.337
2017-07-25 02:00:01	35.055	35.823	34.177	34.207	33.857	34.732	33.755	33.937	35.414	35.188	35.181	35.2	34.853	34.556	34.885	33.357	29.69	34.587
2017-07-25 02:30:01	35.242	35.573	34.24	34.02	34.356	34.732	33.692	33.999	35.352	35.125	35.181	35.263	34.791	34.431	34.948	33.045	29.44	34.275
2017-07-25 03:00:01	35.242	35.698	34.302	33.958	33.982	34.67	33.879	33.625	35.414	34.938	35.244	35.263	34.666	34.681	35.01	32.92	29.253	34.462
2017-07-25 03:30:01	35.18	35.76	34.177	34.519	33.857	34.42	33.755	33.812	35.29	35.001	35.181	35.263	34.604	34.805	34.698	33.233	29.378	34.212
2017-07-25 04:00:01	35.18	35.573	34.24	33.896	34.107	34.42	33.817	34.124	35.29	35.001	35.244	35.263	34.541	34.805	34.76	33.482	29.253	34.462
2017-07-25 04:30:01	34.931	35.573	34.052	33.771	33.607	34.358	33.942	33.999	35.102	35.25	35.119	35.387	34.541	34.992	34.885	33.295	29.503	34.524
2017-07-25 05:00:01	35.118	35.636	34.115	34.02	33.857	34.295	33.692	34.062	35.352	35.375	35.119	35.2	34.728	34.743	35.135	32.92	29.44	34.275
2017-07-25 05:30:01	35.18	35.636	34.24	34.02	33.607	34.108	33.63	33.812	34.978	35.437	35.181	35.2	34.541	34.868	34.948	33.108	29.128	34.025
2017-07-25 06:00:01	34.993	35.636	34.177	34.02	33.732	33.547	33.568	33.937	34.978	35.188	34.994	35.076	34.541	34.868	34.948	33.42	28.816	33.9
2017-07-25 06:30:01	35.055	35.636	34.302	33.771	33.483	34.108	33.381	33.875	34.853	35.312	34.87	35.263	34.666	34.868	35.01	33.545	28.753	34.087
2017-07-25 07:00:01	35.242	35.698	34.24	34.27	33.607	33.859	33.568	33.999	34.791	35.188	34.932	35.2	34.791	34.805	35.322	33.919	29.065	33.838
2017-07-25 07:30:01	35.429	35.636	34.739	34.083	33.67	34.42	33.63	34.186	34.791	35.001	35.181	34.702	34.853	34.805	34.698	33.981	29.003	34.087
2017-07-25 08:00:01	35.429	35.698	34.863	33.958	34.294	34.483	34.004	34.436	34.853	35.312	35.244	35.076	34.791	34.805	35.197	33.794	29.065	34.212
2017-07-25 08:30:01	35.491	35.698	35.113	34.207	34.419	34.67	34.378	34.748	35.227	35.25	35.181	34.889	34.853	35.117	35.26	33.794	29.253	34.462
2017-07-25 09:00:01	35.616	35.885	35.175	34.394	34.356	34.795	34.814	34.81	35.414	35.312	35.181	34.702	34.978	34.992	35.447	34.106	30.002	34.711
2017-07-25 09:30:01	35.678	35.698	35.238	34.644	34.543	34.857	35.064	35.247	35.477	35.437	35.244	35.013	34.978	35.18	35.697	34.106	30.127	34.961
2017-07-25 10:00:01	35.678	35.823	35.737	35.08	34.731	34.795	35.188	35.746	35.788	35.562	35.244	34.951	35.227	35.367	35.572	34.418	30.564	35.398
2017-07-25 10:30:01	35.865	36.01	35.924	35.142	34.731	34.857	35.437	35.933	35.975	35.873	35.555	35.138	35.227	35.616	35.884	34.418	30.877	35.398
2017-07-25 11:00:01	35.865	36.072	35.924	35.329	34.918	35.107	35.687	35.995	36.1	35.811	35.805	35.263	35.414	35.741	35.884	34.917	31.626	35.148
2017-07-25 11:30:01	36.176	36.259	35.862	35.579	35.23	34.982	35.936	36.307	36.287	36.06	35.93	35.637	35.601	35.678	36.009	35.416	32.126	35.523
2017-07-25 12:00:01	36.301	36.134	35.799	35.641	35.292	35.294	35.936	36.307	36.537	36.309	35.867	35.761	35.851	35.99	35.759	35.541	32.625	35.772
2017-07-25 12:30:01	36.114	36.197	35.425	35.267	35.167	35.294	35.687	35.995	36.412	35.935	35.93	35.637	35.851	35.678	35.759	35.354	32.875	35.335
2017-07-25 13:00:01	36.114	36.259	35.487	35.329	35.542	35.418	35.936	36.369	36.537	36.06	36.054	35.886	35.788	35.928	35.884	35.791	33.062	35.398
2017-07-25 13:30:01	36.114	36.197	35.487	35.392	35.542	35.606	35.811	36.245	36.474	36.185	36.179	35.886	36.038	36.177	36.009	36.04	33.374	35.585
2017-07-25 14:00:01	36.426	36.384	35.363	35.579	35.604	35.73	36.06	36.369	36.911	36.309	36.304	36.135	36.163	36.239	36.446	36.414	33.686	35.897
2017-07-25 14:30:01	36.363	36.571	35.674	35.766	35.916	35.543	36.31	36.619	36.786	36.309	36.179	36.322	36.163	36.302	36.071	36.788	33.874	35.959
2017-07-25 15:00:01	36.488	36.633	35.55	36.015	35.978	35.917	36.185	36.619	36.973	36.434	36.428	36.385	36.287	36.426	36.259	37.163	34.248	36.022
2017-07-25 15:30:01	36.612	36.633	35.487	35.89	35.791	35.855	36.185	36.494	36.848	36.309	36.553	36.198	36.287	36.239	36.259	37.225	34.373	36.022
2017-07-25 16:00:01	36.239	36.259	35.674	35.579	35.729	35.73	35.998	36.245	36.724	36.372	36.179	36.26	36.038	36.052	36.196	36.976	34.623	35.959
2017-07-25 16:30:01	36.052	36.259	35.612	35.392	35.417	35.855	35.624	36.12	36.1	35.998	35.867	35.761	35.601	35.803	35.884	36.726	34.373	35.647
2017-07-25 17:00:01	36.052	36.259	35.363	35.392	35.479	35.543	35.313	35.746	36.35	35.873	35.867	35.637	35.913	35.741	36.009	36.29	34.435	35.585
2017-07-25 17:30:01	35.865	36.134	35.238	35.392	35.479	35.294	35.126	35.683	36.225	35.873	35.93	35.699	35.851	35.678	35.884	36.165	34.498	35.523
2017-07-25 18:00:01	35.741	35.885	34.988	34.893	35.292	35.543	35.064	35.559	35.788	35.562	35.93	35.637	35.601	35.554	35.572	36.04	34.435	35.335
2017-07-25 18:30:01	35.803	35.636	34.863	34.768	35.105	35.481	34.627	35.122	35.29	35.562	35.743	35.325	35.539	34.992	35.509	34.668	34.435	35.148
2017-07-25 19:00:01	35.554	35.511	34.926	34.581	34.98	35.356	34.191	34.935	35.227	35.437	35.618	34.515	35.477	34.681	35.509	34.169	34.498	35.023
2017-07-25 19:30:01	35.616	35.511	34.676	34.831	34.731	35.418	34.004	34.498	35.165	35.188	35.431	35.013	35.477	34.556	35.572	33.545	34.498	34.836
2017-07-25 20:00:01	35.616	35.449	35.051	34.831	34.855	35.294	33.879	34.249	35.165	35.125	35.493	34.889	35.477	34.556	35.447	32.733	34.498	34.587
2017-07-25 20:30:01	35.616	35.636	35.238	35.08	34.918	35.107	33.879	34.311	35.477	35.188	35.431	35.138	35.539	34.681	35.509	32.796	34.373	35.273
2017-07-25 21:00:01	35.304	35.636	35.051	34.955	34.918	34.857	33.817	34.311	35.601	35.188	35.368	35.076	35.414	34.743	35.322	32.858	34.186	34.899
2017-07-25 21:30:01	35.367	35.511	34.552	35.018	34.731	35.231	33.817	34.311	35.352	35.25	35.181	35.076	35.29	34.805	35.385	33.545	33.998	34.899
2017-07-25 22:00:01	35.18	35.511	34.427	35.329	34.855	35.044	34.004	34.124	35.477	35.375	35.244	34.826	35.227	34.93	35.322	32.858	33.811	35.398
2017-07-25 22:30:01	35.118	35.449	34.489	35.142	34.731	35.294	34.378	34.186	35.29	35.375	35.493	35.076	35.102	34.992	35.072	33.108	33.624	35.148
2017-07-25 23:00:01	35.429	35.324	34.552	35.205	34.793	35.231	34.129	34.062	35.414	35.25	35.68	35.076	35.102	34.992	35.072	33.482	33.561	34.649
2017-07-25 23:30:01	35.242	35.511	34.24	34.955	34.731	35.169	34.129	33.75	35.227	35.312	35.555	35.512	35.352	35.18	35.01	33.108	33.374	34.711
2017-07-26 00:00:01	35.118	35.449	34.177	35.018	34.918	35.107	34.004	33.999	35.414	35.437	35.493	35.2	35.352	35.055	35.26	33.108	33.187	34.711
2017-07-26 00:30:01	35.242	35.511	34.302	35.142	34.793	34.857	34.066	34.062	35.477	35.312	35.493	35.2	35.29	34.93	35.322	33.295	32.937	34.961
2017-07-26 01:00:01	35.242	35.636	34.552	34.955	34.855	34.607	33.817	33.999	35.29	35.499	35.555	35.387	35.352	34.992	35.322	32.796	32.625	35.023
2017-07-26 01:30:01	35.242	35.573	34.801	34.955	35.167	34.67	33.755	33.937	35.414	35.624	35.431	34.951	35.29	34.743	35.322	33.233	32.687	34.649
2017-07-26 02:00:01	35.304	35.698	34.614	35.329	34.918	34.857	33.755	33.999	35.414	35.375	35.555	35.2	35.352	34.868	35.385	33.295	32.563	34.774
2017-07-26 02:30:01	35.367	35.698	34.801	35.267	34.855	34.857	33.817	34.186	35.04	35.125	35.431	35.138	35.227	35.055	34.823	33.045	32.625	34.774
2017-07-26 03:00:01	35.367	35.511	34.427	34.831	34.918	34.607	33.879	33.937	35.414	35.125	35.555	35.2	35.352	34.868	34.948	33.295	32.126	34.961
2017-07-26 03:30:01	35.367	35.636	34.427	34.893	34.793	35.044	33.692	34.186	35.414	35.25	35.555	35.013	35.414	35.055	35.26	32.858	31.938	34.836
2017-07-26 04:00:01	35.304	35.698	34.863	34.955	34.918	34.67	33.568	33.875	35.477	35.25	35.743	35.325	35.29	35.055	35.26	33.045	31.876	34.774
2017-07-26 04:30:01	35.491	35.636	34.115	34.893	34.918	35.356	33.817	34.062	35.539	35.25	35.555	34.951	35.165	34.805	35.385	32.671	31.689	34.836
2017-07-26 05:00:01	35.429	35.573	33.99	34.955	34.855	34.857	33.443	34.186	35.601	35.312	35.431	35.45	35.102	34.992	35.634	32.733	31.501	34.711
2017-07-26 05:30:01	35.367	35.573	34.052	34.519	34.731	34.795	33.443	34.124	35.227	34.876	35.618	35.2	35.227	34.868	35.385	32.858	31.501	34.399
2017-07-26 06:00:01	35.429	35.698	34.115	35.08	34.543	34.67	33.381	34.311	35.04	34.938	35.493	35.2	35.227	34.93	35.01	33.233	31.314	34.462
2017-07-26 06:30:01	35.491	35.885	33.616	34.768	34.731	34.607	33.63	34.311	35.04	35.188	35.431	35.325	35.29	35.055	35.197	33.981	31.127	34.524
2017-07-26 07:00:01	35.491	35.636	34.302	34.768	34.356	34.295	33.443	34.311	35.165	35.063	35.555	35.138	35.165	34.992	34.948	33.857	31.314	34.649
2017-07-26 07:30:01	35.554	35.76	34.364	34.332	34.107	34.358	33.692	34.374	35.102	34.751	35.368	35.138	35.102	34.93	34.948	34.106	31.439	34.337
2017-07-26 08:00:01	35.491	35.636	34.552	34.644	34.419	34.358	33.568	34.498	35.601	35.001	35.368	34.826	35.227	34.93	35.26	34.605	31.314	34.649
2017-07-26 08:30:01	35.865	35.698	34.801	34.831	34.231	34.545	34.004	34.561	35.601	35.001	35.493	34.826	35.352	35.117	35.197	34.356	31.626	34.774
2017-07-26 09:00:01	35.865	35.698	34.676	34.768	34.543	34.483	34.253	34.81	35.539	35.001	35.431	34.951	35.477	34.992	35.197	34.792	31.376	34.711
2017-07-26 09:30:01	35.865	35.636	34.676	34.893	34.731	34.483	34.69	34.997	35.477	35.188	35.555	35.013	35.477	35.117	35.884	34.418	31.376	35.148
2017-07-26 10:00:01	35.803	35.636	34.988	35.08	34.98	34.857	34.752	34.935	35.601	35.375	35.493	34.951	35.29	35.117	35.697	34.356	31.689	35.023
2017-07-26 10:30:01	36.052	35.885	35.3	35.08	34.98	34.857	35.001	35.06	36.225	35.562	35.431	35.138	35.414	35.429	35.822	34.543	31.626	35.585
2017-07-26 11:00:01	36.176	36.01	35.425	35.267	35.105	35.231	35.313	35.559	36.287	35.873	35.618	35.325	35.664	35.678	36.009	34.98	32.313	35.835
2017-07-26 11:30:01	36.301	36.134	35.487	35.454	35.292	35.294	35.687	35.496	36.599	35.873	35.743	35.574	35.851	35.928	35.946	35.354	32.5	36.022
2017-07-26 12:00:01	36.426	36.259	35.612	35.641	35.354	35.418	36.06	36.245	36.911	35.935	36.054	36.011	35.913	36.426	35.946	35.853	32.937	36.458
2017-07-26 12:30:01	36.488	36.384	35.737	35.953	35.542	35.855	36.185	36.619	37.035	36.122	36.054	36.322	36.163	36.676	36.259	36.227	33.249	36.645
2017-07-26 13:00:01	36.737	36.259	35.737	36.015	35.916	35.917	36.247	36.806	36.973	36.247	36.366	36.883	36.35	36.987	36.259	36.539	33.499	36.521
2017-07-26 13:30:01	36.675	36.446	36.111	36.077	36.103	36.105	36.372	36.93	37.16	36.372	36.553	36.883	36.661	37.236	36.259	36.976	33.874	36.583
2017-07-26 14:00:01	36.861	36.571	36.236	36.326	36.103	36.229	36.621	36.681	37.347	36.808	36.615	37.133	36.786	37.174	36.383	37.163	34.248	36.957
2017-07-26 14:30:01	36.861	36.509	36.236	36.264	35.916	36.105	36.31	36.556	37.16	36.745	36.678	37.07	36.537	37.236	36.446	37.163	34.56	37.02
2017-07-26 15:00:01	36.737	36.197	35.924	35.89	35.854	35.917	35.936	36.307	36.911	36.621	36.553	36.883	36.225	36.8	36.259	36.913	34.747	36.708
2017-07-26 15:30:01	36.363	36.01	35.799	35.516	35.666	35.481	35.624	36.12	36.911	36.122	36.241	36.322	35.851	36.613	35.884	36.102	34.498	36.334
2017-07-26 16:00:01	36.176	35.947	35.862	35.267	35.417	35.356	35.313	35.621	36.474	35.998	35.93	35.761	35.851	36.177	36.009	35.853	34.623	36.022
2017-07-26 16:30:01	36.301	35.885	35.862	34.893	34.855	35.107	35.375	35.434	36.287	35.624	35.805	35.2	35.601	35.554	35.946	34.855	34.623	35.835
2017-07-26 17:00:01	36.114	35.636	35.55	34.519	34.793	34.919	35.001	35.309	35.913	35.499	35.805	34.702	35.414	35.117	35.822	34.73	34.56	35.897
2017-07-26 17:30:01	35.99	35.636	35.3	34.457	34.793	34.67	34.752	35.496	35.664	35.499	35.68	34.826	35.352	34.992	35.884	34.855	34.623	35.71
2017-07-26 18:00:01	35.99	35.449	35.238	34.207	34.731	34.607	34.752	34.997	35.352	35.312	35.493	34.639	35.352	34.805	35.759	34.106	34.685	35.772
2017-07-26 18:30:01	35.803	35.573	34.801	34.457	34.731	34.483	34.503	34.873	35.04	35.312	35.68	34.826	35.29	34.743	35.884	34.044	34.311	35.523
2017-07-26 19:00:01	35.803	35.511	34.801	34.394	34.731	34.483	34.44	34.748	35.29	35.188	35.68	34.826	35.601	34.868	35.572	33.981	34.311	35.46
2017-07-26 19:30:01	35.741	35.449	34.739	34.519	34.98	34.42	34.378	34.686	35.352	35.063	35.618	34.826	35.352	34.681	35.322	33.42	34.248	35.523
2017-07-26 20:00:01	35.616	35.511	34.552	34.581	34.543	34.545	34.316	34.623	35.352	35.001	35.306	34.889	35.414	34.805	35.572	32.733	33.998	35.086
2017-07-26 20:30:01	35.491	35.449	34.739	34.955	34.606	34.732	34.627	34.561	35.601	34.938	35.306	35.325	35.788	34.805	35.697	32.796	33.874	35.398
2017-07-26 21:00:01	35.367	35.449	34.552	34.893	34.793	35.044	34.191	34.561	35.788	35.375	35.493	35.2	35.539	34.743	35.447	32.608	33.624	35.211
2017-07-26 21:30:01	35.304	35.511	34.801	35.018	34.918	34.795	34.316	34.498	35.851	35.188	35.181	34.889	35.539	34.805	35.509	32.359	33.312	35.273
2017-07-26 22:00:01	35.242	35.573	34.552	34.768	34.668	34.919	34.253	34.623	35.788	35.001	35.493	34.951	35.664	34.868	35.509	31.984	33.249	35.647
2017-07-26 22:30:01	35.367	35.449	34.302	34.831	34.481	34.982	34.253	34.623	35.414	35.25	35.555	35.013	35.414	34.93	35.26	32.109	33.125	35.273
2017-07-26 23:00:01	35.242	35.449	34.24	34.768	34.543	35.044	34.129	34.81	35.539	35.25	35.493	35.076	35.352	34.93	35.072	31.859	32.937	35.335
2017-07-26 23:30:01	35.367	35.698	34.115	34.893	34.855	34.857	34.129	34.498	35.352	35.437	35.68	35.138	35.414	34.868	35.385	32.047	32.812	35.273
2017-07-27 00:00:01	35.242	35.573	34.177	34.955	34.668	34.982	34.129	34.374	35.477	35.063	35.618	35.076	35.414	34.93	35.322	31.922	32.625	35.086
2017-07-27 00:30:01	35.367	35.511	34.427	34.768	34.481	34.857	34.316	34.311	35.477	35.375	35.555	35.013	35.352	34.93	35.759	31.797	32.563	35.148
2017-07-27 01:00:01	35.18	35.511	34.614	34.706	34.793	35.044	34.503	34.311	35.414	35.188	35.618	35.013	35.352	34.868	35.385	32.109	32.313	35.023
2017-07-27 01:30:01	35.304	35.636	34.676	34.831	34.481	35.169	34.44	34.311	35.601	35.375	35.555	35.138	35.352	34.805	35.572	31.984	32.188	35.086
2017-07-27 02:00:01	35.367	35.511	34.739	34.768	34.668	34.857	34.565	34.686	35.601	35.624	35.68	35.138	35.227	34.681	35.385	32.296	31.876	34.711
2017-07-27 02:30:01	35.118	35.573	34.676	34.893	34.481	34.42	34.378	34.623	35.539	35.312	35.618	35.138	35.29	34.868	35.322	31.735	31.876	34.961
2017-07-27 03:00:01	35.304	35.511	34.24	34.706	34.543	34.483	34.378	34.686	35.414	35.375	35.555	35.138	35.227	34.805	35.759	31.547	31.813	35.398
2017-07-27 03:30:01	35.304	35.511	33.99	34.644	34.294	35.231	34.378	34.311	35.539	35.25	35.555	35.138	35.04	34.868	35.697	31.672	31.501	34.899
2017-07-27 04:00:01	35.18	35.511	34.302	34.27	34.419	34.982	34.378	34.374	35.414	35.499	35.68	34.951	35.414	34.992	35.572	31.485	31.501	34.836
2017-07-27 04:30:01	35.367	35.511	33.99	34.706	34.855	34.857	34.378	34.374	35.601	35.499	35.68	35.263	35.29	34.868	35.572	31.422	31.376	34.899
2017-07-27 05:00:01	35.304	35.573	33.865	34.893	34.169	34.982	34.191	34.436	35.29	35.125	35.618	35.263	35.165	34.868	35.385	31.422	31.251	34.774
2017-07-27 05:30:01	35.304	35.449	34.115	34.768	33.982	34.732	33.942	34.062	35.352	35.499	35.431	35.076	35.165	34.93	35.447	31.984	31.127	34.587
2017-07-27 06:00:01	35.367	35.511	33.928	34.644	34.107	34.732	34.004	34.062	35.414	35.499	35.555	35.013	35.165	34.93	35.634	32.671	30.939	34.462
2017-07-27 06:30:01	35.491	35.511	34.489	34.332	33.857	34.67	34.066	34.311	35.29	35.25	35.368	35.013	35.29	34.992	35.509	33.045	30.689	34.462
2017-07-27 07:00:01	35.491	35.636	34.24	34.27	34.294	34.607	34.129	34.374	35.227	34.938	35.555	34.889	35.102	35.304	35.26	33.108	30.877	34.961
2017-07-27 07:30:01	35.741	35.511	34.177	34.706	34.107	34.295	34.253	34.311	34.853	35.125	35.555	34.826	35.352	35.242	35.322	33.482	31.189	35.148
2017-07-27 08:00:01	35.741	35.573	34.614	34.768	34.731	34.483	34.565	34.748	35.414	35.188	35.431	34.951	35.414	35.429	35.385	33.482	31.064	35.148
2017-07-27 08:30:01	35.803	35.573	34.676	34.768	34.668	34.607	34.69	35.06	35.664	35.312	35.431	34.889	35.477	35.554	35.822	33.669	31.127	35.335
2017-07-27 09:00:01	35.927	35.698	34.863	35.08	34.543	34.483	34.939	35.247	35.788	35.437	35.431	34.951	35.601	35.554	35.946	33.794	31.251	35.46
2017-07-27 09:30:01	35.927	35.698	34.926	35.142	34.668	34.483	35.188	35.434	35.913	35.686	35.68	35.013	35.477	35.678	36.071	33.794	31.376	35.647
2017-07-27 10:00:01	36.052	35.76	35.113	35.142	34.731	34.857	35.313	35.683	36.225	35.686	35.743	35.263	35.601	35.865	36.071	34.231	31.564	35.772
2017-07-27 10:30:01	36.176	35.885	35.737	35.392	35.167	35.107	35.687	36.057	36.724	35.873	36.054	35.886	35.913	36.239	36.259	34.855	32.001	36.146
2017-07-27 11:00:01	36.176	36.197	35.986	35.454	35.791	35.481	36.123	36.556	36.973	36.06	36.366	36.198	36.038	37.423	36.758	35.603	32.438	36.521
2017-07-27 11:30:01	36.176	36.134	35.737	35.516	35.791	35.481	36.06	36.556	36.599	36.06	36.117	36.135	36.35	36.738	36.633	35.416	32.687	36.271
2017-07-27 12:00:01	36.301	37.069	36.049	35.641	35.479	35.543	35.998	36.556	36.724	36.06	35.93	36.011	36.412	36.489	36.571	35.541	33.374	36.209
2017-07-27 12:30:01	36.426	36.509	36.049	35.766	35.729	35.73	36.185	36.806	36.786	35.811	36.179	36.198	36.537	36.738	36.695	35.978	34.061	36.645
2017-07-27 13:00:01	36.737	36.571	36.111	35.89	35.916	35.793	36.559	36.93	36.973	36.372	36.366	36.385	36.786	36.925	36.82	36.102	34.061	36.957
2017-07-27 13:30:01	36.612	36.384	35.862	35.579	35.854	35.668	36.31	36.494	36.848	36.372	36.366	36.073	36.35	36.676	36.82	35.915	33.686	36.708
2017-07-27 14:00:01	36.675	36.072	35.55	35.392	35.479	35.73	36.123	36.245	36.911	36.185	36.179	36.073	36.1	36.052	36.633	35.603	33.561	36.645
2017-07-27 14:30:01	36.55	36.01	35.487	35.267	35.292	35.294	35.874	36.12	36.599	36.122	36.054	36.011	35.913	35.99	36.383	35.666	33.437	36.458
2017-07-27 15:00:01	36.488	36.259	35.612	35.392	35.542	35.356	36.185	36.432	36.848	36.122	36.366	36.198	36.163	36.239	36.571	35.915	33.686	36.708
2017-07-27 15:30:01	36.675	36.384	35.55	35.267	35.479	35.356	35.998	36.12	36.848	36.185	36.366	35.948	36.038	36.177	36.633	35.853	33.749	36.583
2017-07-27 16:00:01	36.612	36.197	35.55	35.08	35.292	35.107	35.811	35.933	36.786	36.06	36.179	36.073	35.975	35.928	36.383	36.04	33.936	36.334
2017-07-27 16:30:01	36.488	36.197	35.612	35.018	35.167	34.982	35.936	35.621	36.724	35.811	36.304	36.011	35.788	35.803	36.196	35.728	34.123	36.458
2017-07-27 17:00:01	36.426	36.322	35.55	35.018	35.479	34.919	36.06	35.87	36.537	35.873	36.366	35.824	35.788	35.865	36.134	35.479	34.311	36.458
2017-07-27 17:30:01	36.488	36.259	35.55	35.018	35.354	34.857	35.998	35.995	36.724	35.998	36.491	35.761	35.913	35.865	36.071	35.229	34.186	36.583
2017-07-27 18:00:01	36.488	35.885	35.363	34.831	35.23	34.607	35.687	36.12	36.537	35.935	36.366	35.45	35.726	35.803	36.196	34.855	34.061	36.521
2017-07-27 18:30:01	36.176	35.823	35.175	34.519	35.105	34.483	35.375	35.933	36.537	35.686	35.992	35.45	35.601	35.803	36.009	34.605	34.248	36.146
2017-07-27 19:00:01	35.927	35.386	34.489	34.457	34.731	34.171	35.001	35.247	36.412	35.562	35.93	35.2	35.352	34.992	35.822	33.981	34.311	35.585
2017-07-27 19:30:01	35.803	35.137	34.115	33.896	34.543	33.859	34.627	35.06	35.851	34.938	35.555	34.577	35.04	34.494	35.509	33.794	34.311	35.211
2017-07-27 20:00:01	35.304	35.075	34.177	33.833	34.356	34.108	34.503	34.686	35.477	34.938	35.244	34.951	35.29	34.307	35.26	34.855	34.373	35.148
2017-07-27 20:30:01	35.055	34.888	33.678	34.332	34.731	34.42	34.316	34.249	35.227	34.627	35.306	35.263	35.726	33.995	35.01	34.855	34.061	34.836
2017-07-27 21:00:01	35.242	34.638	34.052	34.768	34.855	34.732	34.939	33.999	35.04	34.689	35.368	35.325	35.726	34.119	34.823	34.605	33.624	35.523
2017-07-27 21:30:01	35.055	34.638	34.115	34.831	34.731	34.982	34.752	33.812	35.165	34.751	35.306	34.951	35.664	34.057	34.823	34.106	33.187	35.523
2017-07-27 22:00:01	34.993	34.825	34.052	34.893	35.105	35.107	34.565	33.812	35.477	34.814	35.493	35.076	35.477	33.995	34.948	33.919	32.937	34.649
2017-07-27 22:30:01	34.931	35.137	34.552	34.457	34.543	35.107	33.942	34.062	35.29	35.125	35.431	34.826	35.165	34.182	35.01	33.732	32.625	34.587
2017-07-27 23:00:01	35.18	35.199	34.177	34.332	34.606	34.732	34.004	34.124	35.227	35.312	35.368	34.951	35.04	34.182	34.948	33.482	32.25	34.399
2017-07-27 23:30:01	35.18	35.075	33.803	34.02	34.668	34.295	33.817	33.937	35.102	35.001	35.244	35.013	34.978	34.307	35.135	33.357	32.001	34.524
2017-07-28 00:00:01	35.118	35.075	34.177	34.145	34.793	34.483	34.004	33.687	35.227	34.938	35.431	34.951	35.165	34.244	35.135	33.233	31.689	34.524
2017-07-28 00:30:01	35.429	35.137	33.741	34.394	34.606	34.42	33.817	34.062	34.978	34.938	35.306	35.013	35.165	34.057	35.509	33.482	31.501	34.275
2017-07-28 01:00:01	35.18	35.262	33.803	34.394	34.419	34.358	33.879	33.999	35.165	35.188	35.181	35.013	35.04	34.369	34.885	32.92	31.314	34.212
2017-07-28 01:30:01	35.242	35.449	33.803	34.27	34.419	34.42	33.755	34.186	35.29	35.25	35.244	35.138	35.102	34.244	35.26	33.108	31.189	34.961
2017-07-28 02:00:01	35.055	35.262	33.491	34.27	34.481	34.295	34.066	34.062	35.352	35.312	35.181	35.076	35.102	34.494	35.01	33.607	31.002	34.462
2017-07-28 02:30:01	35.055	35.386	33.865	34.332	34.606	34.295	33.817	34.186	35.414	35.188	35.431	34.702	35.04	34.556	35.197	33.732	30.814	34.524
2017-07-28 03:00:01	35.18	35.262	33.803	34.332	34.419	34.358	33.692	34.186	35.29	35.001	35.368	34.951	35.102	34.556	35.072	34.231	30.689	34.649
2017-07-28 03:30:01	35.18	35.262	33.553	34.394	34.918	34.358	33.942	34.124	35.227	35.125	35.493	34.826	34.853	34.618	35.072	34.481	30.564	34.774
2017-07-28 04:00:01	35.118	35.386	33.553	34.457	34.668	34.67	33.755	33.875	35.227	35.188	35.368	34.639	34.853	34.494	35.135	33.357	30.502	34.649
2017-07-28 04:30:01	35.304	35.262	33.616	34.27	34.543	34.171	33.817	33.812	35.414	35.063	35.493	34.889	34.978	34.494	35.135	33.108	30.502	34.337
2017-07-28 05:00:01	35.18	35.262	33.491	34.27	34.481	33.859	33.879	34.062	35.227	34.938	35.368	34.826	35.165	34.681	35.197	32.733	30.315	34.337
2017-07-28 05:30:01	35.118	35.137	33.054	33.833	34.294	33.983	33.692	33.5	34.915	35.188	35.368	34.702	34.728	34.431	35.385	33.732	30.19	34.15
2017-07-28 06:00:01	35.18	35.199	33.179	33.833	34.231	33.609	33.63	33.812	34.728	35.063	35.431	34.577	34.666	34.431	35.135	33.42	30.127	33.963
2017-07-28 06:30:01	34.806	35.137	33.366	33.958	34.543	33.671	33.443	34.498	34.728	35.001	35.618	34.016	34.541	34.431	35.135	33.357	30.065	33.838
2017-07-28 07:00:01	34.931	35.137	33.429	33.708	34.356	33.671	33.505	34.186	34.666	35.125	35.368	33.891	34.915	34.494	35.072	34.356	30.127	33.713
2017-07-28 07:30:01	35.055	35.137	33.616	33.397	34.294	33.609	33.63	34.374	34.728	34.814	35.493	33.953	34.978	34.681	35.322	34.73	30.002	34.275
2017-07-28 08:00:01	35.242	35.199	33.741	33.521	34.231	33.734	33.443	34.623	34.978	34.938	35.431	34.265	34.728	34.618	35.322	34.231	30.127	34.399
2017-07-28 08:30:01	35.491	35.324	34.24	33.771	34.481	33.859	33.692	34.873	34.791	35.312	35.368	34.016	34.915	34.743	35.322	34.231	30.19	34.711
2017-07-28 09:00:01	35.429	35.199	34.676	34.27	34.356	33.547	34.004	35.122	35.102	35.25	35.244	34.016	34.791	34.743	35.447	34.169	30.564	34.836
2017-07-28 09:30:01	35.554	35.137	35.051	34.332	34.481	33.859	34.253	35.247	35.102	35.25	35.244	34.203	34.666	34.681	35.572	33.794	30.627	35.211
2017-07-28 10:00:01	35.554	35.262	34.926	34.519	34.606	33.671	34.627	35.496	35.165	35.25	35.244	34.452	34.728	34.93	36.009	34.605	30.939	35.46
2017-07-28 10:30:01	35.678	35.262	34.926	34.581	34.98	33.859	35.001	35.933	35.726	35.562	35.431	34.639	34.978	35.055	36.196	34.605	31.314	35.772
2017-07-28 11:00:01	35.554	35.573	35.113	34.581	34.855	34.295	35.375	35.995	35.851	35.562	35.493	34.951	35.227	35.367	36.134	35.042	31.501	35.897
2017-07-28 11:30:01	35.803	35.76	35.113	34.519	34.98	34.607	35.313	36.12	35.788	35.562	35.618	35.325	35.352	35.678	36.321	34.855	31.813	35.959
2017-07-28 12:00:01	35.741	35.885	35.175	34.893	35.167	34.732	35.624	36.182	36.287	35.873	35.992	35.699	35.539	35.678	36.446	35.479	32.313	36.022
2017-07-28 12:30:01	35.99	36.072	35.238	34.955	35.292	35.107	35.936	36.057	36.412	35.873	36.054	35.824	35.788	36.177	36.571	35.791	32.75	36.458
2017-07-28 13:00:01	36.052	36.134	35.55	35.142	35.604	35.044	36.123	36.556	36.412	36.122	36.241	36.26	35.726	36.489	36.508	36.04	33.125	36.521
2017-07-28 13:30:01	36.301	36.134	35.924	35.267	35.666	34.919	35.811	36.369	36.287	36.122	36.241	36.011	35.851	36.676	36.633	35.666	33.561	36.645
2017-07-28 14:00:01	35.99	35.573	35.113	34.768	35.167	34.607	35.375	36.057	36.038	35.811	35.867	35.637	35.414	36.177	35.946	34.73	33.561	36.146
2017-07-28 14:30:01	35.491	35.075	34.988	34.27	34.731	34.171	34.814	35.247	35.477	35.125	35.493	34.826	34.853	35.242	35.447	33.857	33.561	35.148
2017-07-28 15:00:01	35.242	34.763	34.302	33.771	34.606	33.983	34.316	34.81	35.477	34.814	35.181	34.078	34.541	34.307	35.322	33.17	33.374	34.524
2017-07-28 15:30:01	34.993	34.888	34.115	34.02	34.294	34.108	34.191	34.498	34.479	34.814	35.181	33.829	34.167	33.87	34.76	33.045	33.187	34.337
2017-07-28 16:00:01	34.868	35.012	34.427	33.771	34.294	34.046	34.253	34.748	35.102	35.063	35.368	34.016	34.167	34.119	35.135	34.73	33	34.587
2017-07-28 16:30:01	35.367	35.262	34.801	33.771	34.107	34.42	34.316	34.997	35.04	35.188	35.555	34.14	34.229	34.431	35.322	34.543	32.812	34.961
2017-07-28 17:00:01	35.367	35.075	34.676	34.207	34.356	34.358	34.316	35.122	35.165	35.624	35.368	34.639	34.354	34.805	35.572	34.356	32.625	34.774
2017-07-28 17:30:01	35.491	35.262	34.552	34.207	34.668	34.42	34.253	34.873	35.102	35.375	35.493	34.515	34.416	34.618	35.634	34.356	32.438	34.836
2017-07-28 18:00:01	35.491	35.137	34.427	34.394	34.356	34.483	34.253	34.997	35.477	35.312	35.368	35.076	34.604	34.681	35.197	34.293	32.5	34.711
2017-07-28 18:30:01	35.367	35.199	34.115	34.27	34.543	34.545	34.253	34.935	35.352	35.25	35.244	34.764	34.541	34.743	35.759	34.169	32.313	34.587
2017-07-28 19:00:01	35.055	35.075	33.99	34.457	34.855	34.42	34.191	34.997	34.915	35.312	35.431	34.515	34.479	34.93	35.26	34.106	32.25	34.524
2017-07-28 19:30:01	34.931	35.075	34.24	34.27	34.419	34.233	34.316	34.873	35.102	35.312	35.244	34.452	34.791	34.431	35.447	33.857	32.313	34.524
2017-07-28 20:00:01	34.993	35.324	34.24	34.083	34.606	34.42	34.316	34.623	35.165	35.001	35.244	34.826	34.978	34.681	35.26	33.482	32.063	34.399
2017-07-28 20:30:01	34.931	35.324	34.489	34.27	34.793	34.42	34.627	34.561	35.227	35.437	35.244	35.013	35.352	34.681	35.26	34.044	31.751	34.774
2017-07-28 21:00:01	35.118	35.386	34.177	34.27	34.543	34.42	34.44	34.374	35.414	35.312	35.493	34.889	35.227	34.743	35.26	33.857	31.626	34.711
2017-07-28 21:30:01	35.242	35.449	33.99	34.27	34.543	34.545	34.44	34.436	35.352	35.312	35.244	35.263	35.352	34.743	35.197	33.669	31.626	34.711
2017-07-28 22:00:01	34.868	35.386	33.865	34.145	34.419	34.42	34.565	34.436	35.165	35.312	35.368	35.013	35.477	34.868	35.01	33.857	31.439	34.711
2017-07-28 22:30:01	35.118	35.324	34.052	34.207	34.356	34.295	34.752	34.374	35.29	35.312	35.431	35.013	35.352	34.743	35.072	33.732	31.314	34.462
2017-07-28 23:00:01	35.18	35.324	33.429	33.958	34.481	34.233	34.877	34.249	35.227	35.188	35.306	34.951	35.601	34.618	35.01	33.545	31.127	34.15
2017-07-28 23:30:01	34.868	35.324	33.429	33.958	34.294	34.607	34.503	34.623	35.29	35.312	35.493	34.826	35.352	34.743	34.948	33.295	31.127	34.15
2017-07-29 00:00:01	35.055	35.449	34.052	33.958	34.231	34.295	34.378	34.374	35.477	35.25	35.743	35.013	35.227	34.868	35.197	33.295	31.064	34.836
2017-07-29 00:30:01	35.055	35.324	34.177	33.896	34.294	33.859	34.378	34.561	35.477	35.375	35.555	35.013	35.352	34.93	35.385	32.858	30.814	34.524
2017-07-29 01:00:01	34.868	35.386	34.052	33.833	34.356	34.046	34.503	34.249	35.102	35.375	35.493	34.826	35.29	34.868	35.447	33.17	30.814	34.399
2017-07-29 01:30:01	34.993	35.324	34.24	34.02	34.668	34.295	34.565	34.498	35.29	35.375	35.181	35.138	35.352	34.868	35.072	33.045	30.814	34.15
2017-07-29 02:00:01	35.18	35.324	33.678	33.771	34.793	34.171	34.503	34.436	35.29	35.25	35.431	34.826	35.414	34.868	34.823	33.42	30.752	33.963
2017-07-29 02:30:01	34.868	35.449	33.304	33.646	34.606	34.545	34.253	34.561	35.29	35.063	35.493	34.951	35.352	34.93	35.197	33.42	30.502	34.212
2017-07-29 03:00:01	34.931	35.324	33.491	33.833	34.543	34.295	34.752	34.561	35.352	35.312	35.493	35.013	35.477	34.805	35.072	33.732	30.689	34.275
2017-07-29 03:30:01	35.055	35.386	33.803	33.708	34.543	34.046	34.69	34.561	35.165	35.375	35.493	35.138	35.477	34.992	35.135	33.919	30.627	34.15
2017-07-29 04:00:01	35.118	35.386	33.865	33.833	34.419	34.483	34.814	34.623	35.04	35.25	35.493	34.639	35.352	34.992	35.509	33.42	30.689	34.399
2017-07-29 04:30:01	35.242	35.511	33.616	34.02	34.481	34.233	34.69	34.748	35.414	35.25	35.493	34.889	35.29	34.868	35.322	33.607	30.377	34.275
2017-07-29 05:00:01	35.055	35.324	33.491	33.833	34.543	34.046	34.503	34.498	35.29	35.437	35.368	35.138	35.414	34.992	35.322	33.42	30.44	34.275
2017-07-29 05:30:01	35.055	35.324	33.241	33.896	34.107	34.233	34.378	34.436	35.352	35.125	35.493	35.263	35.227	35.055	35.072	33.482	30.377	33.9
2017-07-29 06:00:01	35.055	35.262	33.304	34.02	34.356	34.545	34.316	34.498	35.29	35.063	35.555	34.515	35.102	34.805	35.572	33.669	30.44	34.087
2017-07-29 06:30:01	35.429	35.386	32.992	34.083	34.356	34.483	34.503	34.935	35.165	35.063	35.431	34.764	34.915	35.055	35.572	33.981	30.315	33.775
2017-07-29 07:00:01	35.304	35.262	33.366	33.833	34.356	34.233	34.253	35.309	34.728	35.001	35.431	34.826	35.04	35.055	35.697	33.919	30.127	34.025
2017-07-29 07:30:01	35.491	35.199	34.24	34.02	34.606	34.171	34.191	34.997	35.102	34.564	35.368	34.764	34.978	34.93	35.634	33.669	30.19	34.087
2017-07-29 08:00:01	35.491	35.199	34.427	33.708	34.731	34.42	34.316	35.06	34.978	34.814	35.431	34.702	34.978	35.055	35.509	33.981	30.315	34.587
2017-07-29 08:30:01	35.491	35.324	34.489	33.833	34.419	34.171	34.565	35.247	35.165	34.502	35.555	34.889	35.04	35.055	35.447	33.857	30.502	34.587
2017-07-29 09:00:01	35.616	35.137	34.614	34.083	34.731	34.295	34.503	35.434	35.165	34.751	35.368	34.702	35.04	35.242	35.509	34.231	30.689	34.649
2017-07-29 09:30:01	35.491	35.137	34.614	34.207	34.855	34.171	34.503	35.621	35.352	35.312	35.555	34.702	34.791	35.242	35.634	34.169	30.752	34.711
2017-07-29 10:00:01	35.491	35.324	34.926	34.457	34.731	34.171	34.69	35.808	35.726	35.437	35.555	34.889	35.102	35.429	35.946	34.418	30.939	35.086
2017-07-29 10:30:01	35.616	35.324	34.988	34.457	34.855	34.358	34.69	35.933	35.851	35.437	35.618	34.951	35.102	35.491	35.509	34.481	31.189	35.273
2017-07-29 11:00:01	35.678	35.511	35.363	34.706	35.167	34.42	35.126	35.808	36.35	35.562	35.68	35.325	35.29	35.741	36.196	34.668	31.564	35.71
2017-07-29 11:30:01	35.741	35.698	35.363	34.831	35.354	34.607	35.375	35.933	36.537	35.749	35.743	35.387	35.477	36.115	36.259	34.98	31.751	35.647
2017-07-29 12:00:01	35.616	35.449	35.175	34.27	34.918	34.483	35.001	35.621	36.599	35.624	35.743	35.263	35.29	36.052	36.196	34.73	32.001	35.273
2017-07-29 12:30:01	35.741	35.511	35.175	34.27	35.043	34.358	35.001	35.683	36.474	35.499	35.743	35.2	35.29	35.99	36.196	34.792	32.126	35.46
2017-07-29 13:00:01	35.99	35.698	35.3	34.332	35.354	34.483	35.126	35.87	36.661	35.873	35.805	35.45	35.352	36.177	36.196	34.481	32.313	35.647
2017-07-29 13:30:01	35.927	35.449	35.862	34.394	35.105	34.42	34.69	35.87	36.661	35.873	35.805	35.325	35.477	35.99	35.946	34.293	32.438	35.772
2017-07-29 14:00:01	35.554	35.075	35.55	34.394	35.167	33.983	34.253	35.309	35.788	35.624	35.555	34.826	35.227	35.741	35.385	33.482	32.313	35.523
2017-07-29 14:30:01	35.554	35.386	35.175	34.644	34.668	33.796	34.503	35.122	35.352	35.499	35.618	34.452	35.102	35.367	35.572	33.794	32.5	35.335
2017-07-29 15:00:01	35.491	35.636	34.926	34.519	34.731	34.046	34.565	35.06	35.539	35.624	35.68	34.639	34.978	35.242	35.509	34.792	32.5	35.148
2017-07-29 15:30:01	35.678	35.386	34.676	34.457	35.043	33.983	34.316	35.309	35.664	35.562	35.618	34.764	34.978	34.992	35.197	34.668	32.812	35.148
2017-07-29 16:00:01	35.865	35.324	34.614	34.644	35.105	34.233	34.253	35.184	35.477	35.499	35.555	34.764	34.853	35.055	35.509	34.044	32.875	35.023
2017-07-29 16:30:01	35.616	35.386	34.489	34.332	35.292	34.233	34.191	34.873	35.664	35.312	35.68	34.702	34.853	34.868	35.634	33.794	32.687	34.774
2017-07-29 17:00:01	35.554	35.262	34.676	34.207	34.855	34.295	34.253	34.623	35.414	35.25	35.493	34.702	34.666	34.93	35.759	33.857	32.687	34.649
2017-07-29 17:30:01	35.554	35.262	34.614	34.519	35.043	34.233	34.253	34.748	35.726	35.562	35.431	34.764	34.479	34.868	35.634	33.794	32.563	34.587
2017-07-29 18:00:01	35.616	35.262	34.364	34.519	34.918	34.171	34.129	34.623	35.601	35.686	35.431	34.515	34.728	34.743	35.634	33.919	32.5	34.774
2017-07-29 18:30:01	35.429	35.262	34.427	34.394	34.918	34.171	34.191	34.561	35.477	35.811	35.493	34.702	34.666	34.868	35.634	33.545	32.375	34.399
2017-07-29 19:00:01	35.491	35.262	34.302	34.332	35.043	33.983	34.253	34.748	35.352	35.749	35.555	34.951	34.915	34.618	35.385	33.295	32.126	34.649
2017-07-29 19:30:01	35.304	35.324	33.928	34.207	35.23	34.171	34.378	34.561	35.477	35.562	35.555	34.889	34.915	34.494	35.509	33.357	32.188	34.399
2017-07-29 20:00:01	35.18	35.262	33.865	34.581	35.167	34.358	34.44	34.311	35.601	35.312	35.431	34.764	35.165	34.681	35.447	33.482	32.188	34.462
2017-07-29 20:30:01	35.367	35.324	34.552	34.644	35.167	34.358	34.44	34.374	35.664	35.375	35.493	35.013	35.414	34.868	35.447	33.545	31.876	34.649
2017-07-29 21:00:01	35.18	35.324	34.302	34.581	35.292	34.358	34.503	34.374	35.601	35.562	35.431	35.2	35.477	35.055	35.385	32.983	31.751	34.774
2017-07-29 21:30:01	35.242	35.386	34.364	34.581	35.167	34.295	34.503	34.561	35.477	35.686	35.431	35.263	35.414	34.992	35.072	33.233	31.751	34.587
2017-07-29 22:00:01	35.304	35.262	34.614	34.519	34.731	34.295	34.44	34.374	35.601	35.562	35.181	35.263	35.29	34.992	35.509	33.545	31.813	34.524
2017-07-29 22:30:01	35.304	35.386	34.115	34.145	34.98	34.295	34.565	34.748	35.664	35.437	35.555	35.2	35.29	35.117	35.509	33.794	31.689	34.337
2017-07-29 23:00:01	35.18	35.511	34.489	34.394	35.043	34.42	34.503	34.311	35.477	35.437	35.618	35.263	35.29	34.992	35.447	33.794	31.751	34.275
2017-07-29 23:30:01	35.18	35.386	33.99	34.02	34.855	33.983	34.44	34.623	35.726	35.25	35.431	35.076	35.352	35.055	35.634	33.919	31.626	34.275
2017-07-30 00:00:01	35.242	35.386	33.865	34.083	35.043	34.108	34.316	34.623	35.664	35.437	35.555	34.951	35.29	35.117	35.385	33.545	31.189	34.836
2017-07-30 00:30:01	35.18	35.324	34.052	34.145	35.23	34.108	34.253	34.498	35.477	35.437	35.555	35.2	35.352	35.055	35.447	33.669	31.189	34.275
2017-07-30 01:00:01	35.367	35.386	34.24	34.207	34.918	34.108	34.316	34.436	35.539	35.499	35.555	35.076	35.352	35.117	35.509	33.233	31.314	34.212
2017-07-30 01:30:01	35.242	35.324	34.427	34.394	34.918	34.233	34.627	34.436	35.414	35.375	35.618	34.951	35.227	34.992	35.572	33.233	31.064	34.462
2017-07-30 02:00:01	35.242	35.324	34.24	33.896	34.731	34.046	34.316	34.561	35.477	35.375	35.805	34.826	35.29	34.93	35.697	33.045	30.814	34.774
2017-07-30 02:30:01	35.242	35.386	34.177	34.207	35.105	34.046	34.44	34.498	35.477	35.312	35.68	34.951	35.352	35.117	35.572	33.545	30.752	34.711
2017-07-30 03:00:01	35.304	35.324	34.302	34.27	34.855	33.983	34.627	34.498	35.352	35.25	35.68	35.138	35.227	35.18	35.634	33.233	30.752	34.399
2017-07-30 03:30:01	35.429	35.386	34.427	34.27	34.855	34.233	34.752	34.374	35.227	35.312	35.743	35.013	35.29	35.117	35.447	33.732	30.752	34.087
2017-07-30 04:00:01	35.367	35.386	34.115	33.958	35.043	34.233	34.44	34.436	35.414	35.375	35.743	34.889	35.29	34.992	35.572	33.607	30.689	34.275
2017-07-30 04:30:01	35.18	35.324	33.865	34.083	34.918	33.859	34.503	34.873	35.414	35.312	35.618	34.951	35.352	35.055	35.759	33.607	30.814	34.275
2017-07-30 05:00:01	35.304	35.324	33.741	34.145	34.98	34.171	34.503	34.436	35.352	35.188	35.493	35.076	35.29	35.117	35.634	33.045	30.814	34.462
2017-07-30 05:30:01	35.18	35.386	33.803	33.958	34.731	34.108	34.503	34.686	35.352	35.063	35.68	34.951	35.165	34.992	36.134	33.233	30.814	34.337
2017-07-30 06:00:01	35.304	35.386	33.99	34.02	34.356	34.233	34.253	34.561	35.227	35.375	35.618	34.327	35.165	35.117	35.946	33.607	30.752	34.212
2017-07-30 06:30:01	35.429	35.262	34.177	34.145	34.419	34.108	34.191	34.623	35.352	35.437	35.555	34.702	34.978	35.117	35.572	33.545	30.877	34.212
2017-07-30 07:00:01	35.304	35.262	33.865	33.958	34.543	34.171	34.316	33.999	35.04	35.125	35.555	34.639	34.915	35.117	35.946	33.794	30.752	34.15
2017-07-30 07:30:01	35.304	35.262	34.052	34.02	34.481	33.921	34.191	34.686	35.227	35.125	35.493	34.639	34.978	35.055	35.759	33.607	30.752	34.025
2017-07-30 08:00:01	35.242	35.262	34.052	34.145	34.793	33.983	34.129	34.623	35.227	35.188	35.555	34.702	34.853	35.055	35.572	33.545	30.877	33.963
2017-07-30 08:30:01	35.429	35.012	34.115	34.083	34.668	33.983	34.066	34.436	35.29	35.125	35.555	34.702	35.04	35.18	35.759	33.669	31.127	34.275
2017-07-30 09:00:01	35.429	35.137	34.364	34.394	34.793	34.295	34.191	34.561	35.29	35.188	35.493	34.327	35.227	35.429	35.946	33.981	31.064	34.275
2017-07-30 09:30:01	35.554	35.199	34.302	34.207	34.855	34.046	34.378	34.686	35.352	35.312	35.493	34.702	35.04	35.554	35.759	34.044	31.314	34.087
2017-07-30 10:00:01	35.429	35.262	34.676	34.145	34.668	34.046	34.316	34.935	35.477	35.312	35.555	34.452	35.04	35.491	35.572	34.106	31.127	34.462
2017-07-30 10:30:01	35.429	35.199	34.427	34.457	34.731	34.108	34.316	35.184	35.664	35.25	35.368	34.826	35.102	35.616	35.759	34.044	31.189	34.711
2017-07-30 11:00:01	35.554	35.137	34.926	34.27	34.793	34.233	34.503	35.184	35.975	35.25	35.493	34.951	35.165	35.865	36.009	34.169	31.376	34.899
2017-07-30 11:30:01	35.678	35.324	35.363	34.519	35.167	34.046	34.814	35.496	36.225	35.686	35.493	35.076	35.414	36.115	36.071	34.356	31.501	35.273
2017-07-30 12:00:01	35.741	35.324	35.363	34.706	35.23	34.171	34.752	35.559	36.225	35.624	35.68	35.45	35.539	36.239	36.259	34.605	31.813	35.211
2017-07-30 12:30:01	35.803	35.199	35.425	34.644	35.105	34.046	35.001	35.683	36.35	35.749	35.743	35.387	35.726	36.239	36.071	34.605	31.813	35.148
2017-07-30 13:00:01	35.616	35.075	35.3	34.145	35.105	34.171	34.627	35.184	35.664	35.312	35.493	35.325	32.794	35.616	35.759	34.418	32.126	35.023
2017-07-30 13:30:01	35.429	35.012	34.302	33.896	34.731	33.859	34.503	34.873	35.102	35.125	35.306	34.639	32.17	35.117	35.509	33.981	32.001	34.212
2017-07-30 14:00:01	35.367	34.95	34.302	33.708	34.668	33.796	34.316	35.122	35.102	35.125	35.306	34.203	33.294	34.992	35.572	33.794	31.876	34.275
2017-07-30 14:30:01	35.554	34.95	34.489	34.083	34.918	33.983	34.378	34.81	35.165	35.25	35.555	34.764	33.418	34.93	35.072	33.857	31.876	34.587
2017-07-30 15:00:01	35.741	35.012	34.552	33.833	34.855	34.108	34.627	35.122	35.227	35.188	35.306	34.764	33.605	34.805	35.509	34.231	31.813	35.148
2017-07-30 15:30:01	35.803	35.075	34.988	33.896	34.918	34.295	34.627	35.122	35.352	35.375	35.368	34.764	34.167	35.055	35.572	34.605	32.063	34.961
2017-07-30 16:00:01	35.865	35.075	34.988	33.833	34.855	34.171	34.877	34.81	35.477	35.375	35.368	34.764	34.292	35.117	35.509	34.481	32.063	35.148
2017-07-30 16:30:01	35.616	35.137	34.926	33.958	35.043	34.295	34.69	34.873	35.352	35.312	35.493	34.826	34.541	35.18	35.634	34.418	32.063	35.023
2017-07-30 17:00:01	35.554	34.95	34.739	33.958	35.167	34.171	34.939	34.623	35.539	35.375	35.368	34.452	34.728	35.117	35.634	34.481	32.126	34.836
2017-07-30 17:30:01	35.491	35.075	34.801	33.833	35.167	34.171	34.44	34.623	35.539	35.437	35.244	34.327	34.791	35.055	35.634	34.169	32.375	34.774
2017-07-30 18:00:01	35.616	35.012	34.863	33.958	35.23	34.358	34.503	34.561	35.664	35.25	35.368	34.203	34.541	35.18	35.634	34.293	32.438	34.836
2017-07-30 18:30:01	35.554	34.888	34.926	34.332	35.292	34.108	34.44	34.748	35.539	35.188	35.306	34.702	34.728	35.055	35.447	34.231	32.375	34.711
2017-07-30 19:00:01	35.554	35.137	35.363	34.207	35.043	33.983	34.378	34.498	35.539	35.437	35.368	34.515	34.978	34.805	35.884	34.293	32.25	34.649
2017-07-30 19:30:01	35.491	35.199	35.113	34.02	35.167	34.171	34.44	34.124	35.29	35.437	35.306	34.14	34.791	35.055	35.447	34.169	32.188	34.774
2017-07-30 20:00:01	35.554	35.324	34.863	34.145	35.105	34.046	34.503	34.561	35.227	35.375	35.493	34.327	35.227	34.93	35.509	34.106	32.375	34.587
2017-07-30 20:30:01	35.429	35.386	34.863	34.145	35.043	34.233	34.565	34.561	35.29	35.499	35.618	34.889	35.29	34.93	35.572	33.919	32.25	34.836
2017-07-30 21:00:01	35.367	35.386	34.988	34.02	35.043	34.358	34.503	34.686	35.227	35.312	35.431	34.826	35.165	34.992	35.385	33.669	32.188	34.399
2017-07-30 21:30:01	35.304	35.324	34.801	34.145	35.292	34.295	34.752	34.498	35.352	35.312	35.555	34.764	35.227	34.93	35.634	33.669	32.188	34.212
2017-07-30 22:00:01	35.367	35.262	34.988	34.145	35.417	34.295	34.44	34.436	35.539	35.312	35.555	34.764	35.29	34.805	35.572	33.545	32.126	34.337
2017-07-30 22:30:01	34.993	35.324	34.988	34.207	35.354	33.983	34.44	34.311	35.29	35.312	35.555	35.076	35.165	34.868	35.822	33.794	32.001	34.774
2017-07-30 23:00:01	34.806	35.324	34.926	33.896	35.23	34.171	34.44	34.249	35.352	35.686	35.493	34.826	35.102	34.681	35.385	33.857	31.876	34.462
2017-07-30 23:30:01	34.931	35.324	34.676	33.896	34.855	33.983	34.503	34.436	35.352	35.188	35.493	34.951	35.04	34.743	35.572	33.669	32.063	34.399
2017-07-31 00:00:01	35.055	35.324	34.489	33.896	35.167	34.358	34.503	34.374	35.29	35.312	35.618	34.639	35.227	34.681	35.697	33.669	31.689	34.587
2017-07-31 00:30:01	35.055	35.386	34.739	33.896	34.98	34.42	34.44	34.249	35.352	35.25	35.493	34.826	35.165	34.868	35.385	33.794	31.501	34.462
2017-07-31 01:00:01	34.931	35.449	34.739	33.833	34.793	34.108	34.503	34.186	35.352	35.375	35.68	34.702	35.165	34.805	35.822	33.919	31.564	34.774
2017-07-31 01:30:01	34.993	35.324	34.676	33.771	35.167	33.983	34.253	34.374	35.352	35.375	35.618	34.515	35.352	35.055	35.634	33.482	31.376	34.462
2017-07-31 02:00:01	35.18	35.262	34.614	33.833	35.292	34.42	34.565	34.249	35.352	35.312	35.618	34.826	35.165	34.805	35.634	33.482	31.127	34.212
2017-07-31 02:30:01	35.18	35.324	34.676	33.771	35.354	34.171	34.316	34.311	35.352	35.125	35.68	34.889	35.165	34.992	35.447	33.857	31.251	34.15
2017-07-31 03:00:01	34.993	35.324	34.552	33.646	35.167	34.483	34.316	33.999	35.539	35.312	35.805	34.577	35.29	34.93	35.385	33.794	31.314	34.462
2017-07-31 03:30:01	35.118	35.324	34.489	33.771	34.918	34.233	34.378	34.186	35.414	35.312	35.68	34.577	35.227	34.992	35.072	33.545	31.189	34.275
2017-07-31 04:00:01	34.993	35.324	34.552	33.771	35.292	34.233	34.44	34.374	35.414	35.188	35.493	34.327	35.352	34.93	35.634	33.295	30.939	34.337
2017-07-31 04:30:01	35.304	35.262	34.552	33.833	35.105	34.295	34.44	34.311	35.165	35.188	35.555	34.265	34.978	34.992	35.634	33.732	30.627	34.399
2017-07-31 05:00:01	35.18	35.262	34.364	34.02	34.98	34.171	34.378	34.062	35.165	35.312	35.555	34.826	35.165	34.93	35.572	33.919	30.44	34.15
2017-07-31 05:30:01	34.931	35.262	34.489	33.584	34.98	33.983	34.191	33.625	35.102	35.063	35.555	34.39	35.102	34.868	35.634	33.42	30.19	33.713
2017-07-31 06:00:01	35.242	35.262	34.24	33.708	34.731	33.983	34.316	34.311	35.29	35.001	35.618	34.702	35.04	34.992	35.822	33.857	30.002	34.025
2017-07-31 06:30:01	35.367	35.199	34.676	33.833	35.043	33.983	34.253	34.374	35.29	34.938	35.555	34.764	34.915	34.93	35.509	33.919	29.94	33.838
2017-07-31 07:00:01	35.118	35.199	34.926	33.708	34.98	33.921	34.253	34.311	35.102	34.814	35.431	34.265	35.165	35.055	35.822	34.044	29.877	34.275
2017-07-31 07:30:01	35.242	35.075	35.113	33.708	35.105	34.046	34.378	34.686	35.04	34.938	35.306	34.39	35.227	35.055	35.884	34.231	29.815	34.212
2017-07-31 08:00:01	35.18	35.075	35.113	33.584	34.98	34.046	34.503	34.935	35.165	34.814	35.431	34.39	35.04	35.055	35.697	34.106	30.065	34.212
2017-07-31 08:30:01	35.367	35.199	35.3	33.708	35.105	34.233	34.69	34.997	35.352	35.063	35.244	34.515	35.29	35.242	35.884	34.106	30.564	34.899
2017-07-31 09:00:01	35.491	35.262	35.487	33.646	35.167	34.233	34.69	35.309	35.601	35.25	35.555	34.764	35.352	35.367	35.697	34.169	30.377	35.023
2017-07-31 09:30:01	35.491	35.324	35.674	33.833	35.043	34.295	35.188	35.87	36.163	35.686	35.867	35.325	35.539	35.741	36.009	34.668	30.689	35.523
2017-07-31 10:00:01	35.678	35.573	36.36	34.145	35.292	34.607	35.811	35.87	36.599	36.122	36.054	36.011	35.477	36.364	36.259	34.855	30.814	35.897
2017-07-31 10:30:01	35.616	35.573	36.236	34.519	35.479	35.044	35.749	36.369	36.599	36.185	36.054	36.135	35.477	36.551	36.196	34.855	31.189	36.084
2017-07-31 11:00:01	35.99	35.76	36.36	34.644	35.604	35.044	35.749	36.556	36.661	36.122	35.743	36.011	35.601	36.551	36.134	34.917	31.501	35.959
2017-07-31 11:30:01	36.301	35.76	36.548	34.955	35.666	35.044	35.874	36.619	36.724	36.309	36.054	36.322	35.788	36.426	36.383	35.229	31.938	36.271
2017-07-31 12:00:01	36.114	36.01	36.236	35.142	35.916	35.356	36.06	36.369	36.724	36.434	36.054	36.26	36.038	36.613	36.695	35.479	32.875	36.396
2017-07-31 12:30:01	36.363	36.197	36.298	35.329	36.103	35.231	36.372	37.055	37.098	36.558	36.366	36.696	36.163	36.8	36.883	35.978	33.062	36.521
2017-07-31 13:00:01	36.488	36.446	36.61	35.579	36.29	35.418	36.621	37.242	37.347	36.932	36.491	37.07	36.225	37.112	37.008	36.414	33.624	36.833
2017-07-31 13:30:01	36.861	36.696	36.735	35.953	36.353	35.418	36.933	37.367	37.659	37.181	36.678	37.382	36.661	37.486	37.257	36.913	34.061	37.332
2017-07-31 14:00:01	36.737	36.882	36.922	36.202	36.727	35.73	37.119	37.117	38.095	37.617	36.989	37.631	36.848	37.486	37.382	37.163	34.685	37.332
2017-07-31 14:30:01	36.799	36.509	36.548	36.077	36.664	35.668	36.559	36.556	37.908	37.493	36.615	37.382	36.412	37.049	37.132	37.1	34.623	36.895
2017-07-31 15:00:01	36.612	36.072	36.61	35.89	36.415	35.543	36.31	36.182	37.659	36.932	36.241	37.133	36.1	36.925	36.945	36.851	34.81	36.583
2017-07-31 15:30:01	36.301	35.698	35.799	35.641	35.978	35.107	35.562	35.933	36.973	36.372	35.618	36.073	35.414	36.489	36.259	36.227	34.872	35.835
2017-07-31 16:00:01	35.678	34.888	35.363	35.205	35.105	34.483	35.064	35.434	36.1	35.499	34.932	35.2	34.791	35.117	35.946	34.98	34.81	34.399
2017-07-31 16:30:01	35.616	34.389	35.051	35.018	34.98	34.607	34.565	34.935	35.913	35.001	35.057	34.39	34.416	34.244	35.385	33.545	34.685	34.399
2017-07-31 17:00:01	35.803	34.638	34.926	34.706	34.606	34.607	34.565	34.748	35.851	34.938	35.057	34.14	34.479	33.683	35.135	33.357	34.435	34.337
2017-07-31 17:30:01	35.554	34.7	34.988	34.644	34.731	34.607	34.191	34.498	35.227	34.938	35.244	33.829	34.728	33.309	35.385	32.359	34.248	34.337
2017-07-31 18:00:01	35.554	34.576	34.863	34.706	34.668	34.483	34.004	34.436	34.915	34.876	35.181	33.392	34.978	33.433	35.322	32.421	33.998	34.15
2017-07-31 18:30:01	35.741	34.95	34.988	34.27	34.606	34.358	34.066	33.999	34.728	34.938	35.057	33.205	34.791	33.371	35.135	32.296	33.686	33.775
2017-07-31 19:00:01	35.055	34.7	34.614	34.394	34.668	34.358	33.942	34.062	34.728	35.001	35.181	33.267	34.791	33.309	35.01	32.546	33.499	33.9
2017-07-31 19:30:01	35.242	34.888	34.552	34.332	34.793	34.42	33.692	33.937	34.791	34.814	35.181	33.454	34.666	33.371	34.823	32.359	33.062	34.025
2017-07-31 20:00:01	35.242	35.012	34.863	34.27	34.731	34.42	33.879	33.999	34.853	34.814	35.368	33.704	35.165	33.683	35.072	32.359	32.75	34.15
2017-07-31 20:30:01	35.554	35.075	34.988	34.145	34.918	34.358	33.817	33.812	35.227	34.938	35.555	34.016	35.29	33.808	35.197	32.484	32.875	34.337
2017-07-31 21:00:01	35.429	35.137	34.926	34.27	34.918	34.607	33.755	33.937	35.414	35.001	35.431	34.14	35.352	33.87	35.01	32.359	32.5	34.15
2017-07-31 21:30:01	35.491	35.262	34.676	34.207	34.98	34.483	33.942	34.124	35.102	35.001	35.493	33.829	35.102	33.932	34.948	32.484	32.126	33.9
2017-07-31 22:00:01	35.242	35.137	34.926	34.02	34.855	34.545	33.879	34.186	35.102	35.125	35.493	34.203	35.227	34.244	34.885	32.421	32.001	34.15
2017-07-31 22:30:01	35.304	35.137	34.489	33.958	34.793	34.42	34.066	34.374	35.165	35.188	35.555	33.766	35.227	34.307	34.698	32.608	31.751	34.025
2017-07-31 23:00:01	35.18	35.262	34.801	33.896	34.855	34.483	34.066	34.186	35.165	35.063	35.493	34.452	35.227	34.244	35.26	32.608	31.938	34.337
2017-07-31 23:30:01	35.18	35.324	34.614	34.145	34.98	34.233	34.129	34.062	35.414	35.188	35.68	34.39	35.414	34.556	35.072	32.858	31.564	34.15
2017-08-01 00:00:01	35.242	35.386	34.863	34.27	34.918	34.295	34.129	34.249	35.165	34.876	35.68	34.327	35.165	34.369	35.197	32.671	31.564	34.399
2017-08-01 00:30:01	35.304	35.262	34.552	34.457	34.918	34.795	34.129	34.249	35.227	34.938	35.743	34.639	35.29	34.244	35.697	32.858	31.189	34.212
2017-08-01 01:00:01	35.367	35.262	34.801	34.457	34.98	34.67	34.378	34.498	35.227	34.876	35.805	34.764	35.29	34.369	34.76	32.858	31.127	33.775
2017-08-01 01:30:01	35.491	35.137	34.801	34.457	35.043	34.545	34.004	34.748	35.29	34.751	35.743	33.953	35.165	34.182	35.385	33.045	30.877	33.775
2017-08-01 02:00:01	35.367	35.137	34.489	34.581	35.105	34.857	34.191	34.561	35.352	34.689	35.743	34.203	35.414	34.244	34.948	33.233	30.877	33.526
2017-08-01 02:30:01	35.367	35.137	34.427	34.706	35.23	34.67	34.066	34.748	35.352	34.689	35.555	34.764	35.477	34.431	34.948	32.983	30.752	33.838
2017-08-01 03:00:01	35.429	35.262	34.427	34.768	35.167	34.732	33.942	34.748	35.352	34.938	35.68	34.515	35.414	34.494	35.135	33.295	30.502	33.651
2017-08-01 03:30:01	35.367	35.324	34.614	34.831	35.105	34.607	34.004	34.498	35.539	35.25	35.493	34.452	35.477	34.494	35.26	33.42	30.44	34.212
2017-08-01 04:00:01	35.304	35.386	34.302	34.519	34.918	34.545	33.942	34.436	35.29	35.375	35.68	34.702	35.352	34.494	35.072	33.108	30.502	34.15
2017-08-01 04:30:01	35.304	35.324	34.427	34.457	34.793	34.545	34.066	34.498	35.352	35.188	35.493	34.764	35.04	34.556	35.01	32.796	30.752	33.963
2017-08-01 05:00:01	35.18	35.262	34.552	34.581	35.043	34.295	34.066	34.686	35.477	35.063	35.555	34.327	35.165	34.618	35.197	32.983	30.502	34.025
2017-08-01 05:30:01	35.18	35.199	34.552	34.394	34.98	34.358	33.942	34.436	35.414	35.125	35.555	34.327	35.29	34.681	34.948	32.733	30.44	33.588
2017-08-01 06:00:01	35.367	35.199	33.99	34.27	34.918	34.483	33.879	34.561	35.165	35.188	35.493	34.39	35.29	34.556	35.197	32.733	30.44	33.963
2017-08-01 06:30:01	35.304	35.137	34.364	34.332	34.793	34.483	34.004	34.623	35.29	34.938	35.493	34.764	34.978	34.805	35.072	33.357	30.564	33.838
2017-08-01 07:00:01	35.18	35.075	34.24	34.083	34.918	34.483	33.942	34.561	35.165	35.063	35.555	34.327	35.165	34.681	35.197	33.233	30.627	33.775
2017-08-01 07:30:01	35.118	35.075	34.552	34.083	34.793	34.42	33.942	34.374	35.29	35.001	35.493	34.702	35.102	34.805	35.322	33.732	30.752	34.025
2017-08-01 08:00:01	35.242	35.075	34.364	34.083	34.793	34.607	33.755	34.81	35.352	35.063	35.306	34.078	35.04	34.743	35.322	33.607	30.939	34.025
2017-08-01 08:30:01	35.055	35.137	34.614	34.145	34.793	34.42	33.879	35.06	35.227	35.25	35.431	34.078	34.915	34.868	34.948	33.295	30.627	34.337
2017-08-01 09:00:01	35.055	35.075	34.676	34.145	34.793	34.67	34.191	35.06	35.29	35.312	35.306	34.515	35.102	34.868	35.447	33.545	30.752	34.212
2017-08-01 09:30:01	35.304	35.137	34.614	34.207	34.793	34.607	34.191	35.309	35.539	35.25	35.493	34.452	35.102	34.868	35.322	33.732	31.064	34.399
2017-08-01 10:00:01	35.616	35.137	34.614	34.207	34.918	34.607	34.129	35.309	35.539	35.25	35.244	34.515	35.352	34.743	35.447	33.669	31.376	34.337
2017-08-01 10:30:01	35.491	35.262	34.676	34.145	35.105	34.67	34.253	35.309	35.664	35.312	35.306	34.764	35.352	34.805	35.572	33.482	31.501	34.462
2017-08-01 11:00:01	35.616	35.199	34.863	34.332	34.855	34.607	34.253	35.434	35.913	35.312	35.368	34.515	35.414	34.805	35.572	33.919	31.751	34.524
2017-08-01 11:30:01	35.616	35.386	35.051	34.457	35.043	34.795	34.565	35.933	36.287	35.624	35.431	34.889	35.414	35.18	35.697	34.169	32.25	35.148
2017-08-01 12:00:01	35.678	35.449	35.175	34.457	35.354	34.982	34.939	36.057	36.537	35.935	35.493	35.263	35.601	35.367	36.009	34.418	32.126	35.023
2017-08-01 12:30:01	35.865	35.573	35.425	34.644	35.479	35.169	35.064	36.12	36.724	35.998	35.618	35.824	35.601	35.491	35.946	34.605	32.188	35.46
2017-08-01 13:00:01	35.927	35.573	35.612	34.768	35.604	35.356	35.313	36.369	36.724	36.309	35.867	36.073	35.913	35.865	36.196	35.104	32.375	35.772
2017-08-01 13:30:01	36.176	35.698	35.986	34.955	35.791	35.543	35.687	36.182	36.848	36.434	35.805	36.073	35.726	36.239	36.383	35.728	32.875	36.209
2017-08-01 14:00:01	36.239	36.072	36.298	35.267	36.103	35.543	35.998	36.743	37.035	36.745	36.179	36.634	35.975	36.489	36.571	36.29	33.249	36.271
2017-08-01 14:30:01	36.55	36.259	36.423	35.516	36.103	35.793	36.185	36.993	37.285	36.87	36.304	36.821	36.225	36.8	36.758	36.539	33.561	36.458
2017-08-01 15:00:01	36.675	36.197	36.236	35.579	36.041	35.668	36.123	36.806	37.347	36.995	36.241	36.946	36.163	36.551	36.695	36.726	33.936	36.334
2017-08-01 15:30:01	36.363	35.947	36.049	35.516	35.916	35.543	36.06	36.494	37.285	36.87	36.179	36.759	35.975	36.613	36.695	36.539	34.061	36.146
2017-08-01 16:00:01	36.488	36.01	36.36	35.703	36.103	35.855	36.31	36.743	37.347	36.745	36.428	37.133	36.163	36.613	36.633	36.601	34.123	36.708
2017-08-01 16:30:01	36.239	35.823	36.236	35.641	36.29	35.73	35.874	36.494	37.16	36.496	36.054	36.696	36.038	36.177	36.571	36.102	34.061	36.271
2017-08-01 17:00:01	35.99	35.698	35.924	35.516	35.791	35.481	35.562	36.245	36.724	36.122	35.743	36.26	35.601	35.928	36.259	35.666	34.123	35.835
2017-08-01 17:30:01	35.803	35.511	35.674	35.142	35.479	35.107	35.064	35.683	36.537	35.624	35.493	36.011	35.352	35.491	35.884	35.042	34.123	35.398
2017-08-01 18:00:01	35.678	35.386	35.55	34.955	35.417	35.107	34.814	35.496	36.474	35.624	35.244	35.574	35.102	35.117	35.634	34.418	33.998	35.086
2017-08-01 18:30:01	35.741	35.324	35.425	34.955	35.23	35.169	34.814	35.372	36.225	35.312	35.618	35.263	35.165	34.93	35.509	33.919	33.998	35.148
2017-08-01 19:00:01	35.927	35.449	35.113	34.706	35.23	35.107	34.752	35.309	36.1	35.188	35.244	34.951	35.165	34.805	35.572	33.669	33.936	34.961
2017-08-01 19:30:01	35.803	35.386	35.051	34.706	34.98	34.982	34.378	35.122	35.788	35.063	35.119	34.639	35.165	34.556	35.447	33.045	33.874	34.711
2017-08-01 20:00:01	35.616	35.324	34.926	34.831	35.043	34.919	34.378	34.873	35.227	35.001	35.244	34.327	35.477	34.431	35.572	33.669	33.749	34.462
2017-08-01 20:30:01	35.678	35.511	34.801	34.581	34.98	34.857	34.503	34.686	35.04	35.188	35.368	34.515	35.664	34.556	35.385	33.108	33.686	34.524
2017-08-01 21:00:01	35.678	35.573	34.988	34.706	35.043	35.107	34.44	34.748	35.102	35.25	35.244	34.702	35.664	34.431	35.322	32.484	33.561	34.462
2017-08-01 21:30:01	35.554	35.511	34.676	34.581	34.98	35.044	34.378	34.686	35.102	35.188	35.368	34.639	35.539	34.494	35.072	32.421	33.499	34.337
2017-08-01 22:00:01	35.491	35.386	34.552	34.394	35.043	34.857	34.503	34.623	35.227	35.312	35.306	34.764	35.477	34.431	35.197	31.735	33.437	34.212
2017-08-01 22:30:01	35.554	35.386	34.427	34.457	34.98	34.795	34.316	34.498	35.227	35.312	35.244	34.702	35.352	34.556	35.135	31.984	33.437	34.15
2017-08-01 23:00:01	35.367	35.262	34.552	34.394	35.105	34.732	34.191	34.686	35.352	35.375	35.618	34.577	35.477	34.743	35.01	32.359	33.187	34.337
2017-08-01 23:30:01	35.367	35.262	34.427	34.581	35.043	34.919	34.378	34.748	35.165	35.125	35.493	34.889	35.477	34.681	35.197	32.234	33.187	33.9
2017-08-02 00:00:01	35.429	35.386	34.364	34.519	35.23	34.919	34.44	34.81	35.414	35.125	35.805	34.951	35.414	34.556	35.072	32.546	32.812	33.838
2017-08-02 00:30:01	35.242	35.386	34.489	34.457	35.043	35.044	34.129	34.748	35.227	35.312	35.244	34.764	35.29	34.681	35.385	31.797	32.812	34.087
2017-08-02 01:00:01	35.304	35.262	34.302	34.519	34.918	34.795	34.253	34.686	35.352	35.312	35.555	34.764	35.477	34.681	35.197	31.984	32.625	34.212
2017-08-02 01:30:01	35.429	35.262	34.24	34.332	34.855	34.67	34.129	34.81	35.477	35.312	35.493	34.702	35.477	34.743	35.135	31.61	32.5	34.212
2017-08-02 02:00:01	35.367	35.199	34.427	34.27	34.793	34.795	34.066	34.748	35.539	35.312	35.368	34.951	35.539	34.868	35.197	31.235	32.188	34.462
2017-08-02 02:30:01	35.491	35.262	34.427	34.394	34.855	34.42	34.129	34.561	35.414	35.312	35.493	34.764	35.352	34.618	35.197	31.61	32.063	34.15
2017-08-02 03:00:01	35.491	35.324	34.427	34.207	34.98	34.795	33.942	34.748	35.352	35.375	35.368	34.577	35.477	34.618	35.072	32.359	32.063	34.15
2017-08-02 03:30:01	35.304	35.449	34.552	34.27	35.043	34.857	33.755	34.748	35.165	35.312	35.493	34.826	35.414	34.681	35.197	32.109	32.25	34.15
2017-08-02 04:00:01	35.429	35.386	34.302	34.207	35.292	34.857	34.191	34.686	35.165	35.312	35.68	34.764	35.601	34.681	35.072	31.984	31.876	34.399
2017-08-02 04:30:01	35.429	35.449	34.364	34.145	34.918	34.67	34.004	34.873	35.29	35.063	35.555	35.013	35.352	34.743	35.26	31.547	31.938	34.212
2017-08-02 05:00:01	35.429	35.262	34.115	34.27	34.98	34.607	34.004	34.623	35.102	35.188	35.555	34.889	35.539	34.618	35.197	31.984	31.813	33.9
2017-08-02 05:30:01	35.367	35.199	34.115	34.145	34.855	34.732	33.879	34.873	35.165	35.063	35.431	35.138	35.477	34.743	35.322	31.672	31.751	33.9
2017-08-02 06:00:01	35.304	35.262	34.364	34.083	34.855	34.67	33.942	34.686	35.29	35.125	35.493	35.138	35.477	34.681	35.447	31.735	31.501	34.212
2017-08-02 06:30:01	35.491	35.262	34.302	33.833	34.918	34.295	34.004	34.81	35.227	34.938	35.368	34.889	35.227	34.868	35.509	32.047	31.501	33.9
2017-08-02 07:00:01	35.741	35.137	34.115	34.02	34.855	34.483	33.817	34.81	35.102	35.063	35.431	34.577	35.29	34.743	35.322	32.484	31.813	33.9
2017-08-02 07:30:01	35.616	35.262	34.364	34.083	34.731	34.42	33.755	34.873	35.414	35.001	35.368	34.203	35.414	34.681	35.509	33.045	31.127	34.212
2017-08-02 08:00:01	35.491	35.137	34.552	34.207	35.043	34.732	33.755	35.122	35.477	35.063	35.244	34.39	35.414	34.868	35.509	33.357	31.251	34.524
2017-08-02 08:30:01	35.616	35.324	34.739	34.27	34.98	34.732	34.129	35.309	35.539	35.375	35.306	34.702	35.601	34.992	35.634	33.233	31.439	34.774
2017-08-02 09:00:01	35.741	35.449	35.175	34.581	35.043	34.732	34.565	35.621	35.601	35.562	35.368	35.013	35.664	35.304	35.759	33.857	31.501	35.211
2017-08-02 09:30:01	35.803	35.511	35.363	34.644	35.167	34.795	35.001	35.995	36.163	35.811	35.306	35.699	35.788	35.554	35.946	34.231	31.751	35.46
2017-08-02 10:00:01	35.927	35.511	35.674	34.768	35.23	34.982	35.25	36.307	36.474	35.998	35.618	36.073	35.851	35.803	36.134	34.543	32.001	35.835
2017-08-02 10:30:01	35.99	35.76	35.862	35.018	35.354	35.107	35.25	36.369	36.786	36.122	35.68	36.322	35.851	36.052	36.383	34.917	32.563	36.084
2017-08-02 11:00:01	35.927	35.76	35.674	35.018	35.23	35.107	35.313	36.307	36.661	36.06	35.618	36.135	35.913	36.115	36.321	34.98	32.563	35.71
2017-08-02 11:30:01	35.803	35.324	35.55	35.018	35.167	35.044	34.939	35.808	36.537	35.499	35.68	35.325	35.851	35.616	35.884	34.231	32.75	35.148
2017-08-02 12:00:01	35.429	34.825	34.801	34.581	34.98	34.795	34.316	35.122	35.477	35.063	35.431	34.764	33.98	34.868	35.385	32.92	32.687	34.462
2017-08-02 12:30:01	35.304	34.825	34.302	34.27	34.793	34.545	34.066	35.184	35.102	35.001	35.368	34.14	33.356	34.182	35.135	32.296	32.812	34.212
2017-08-02 13:00:01	35.429	35.075	34.552	33.958	34.731	34.67	33.942	34.873	34.791	34.814	35.493	33.517	33.356	34.057	35.26	32.109	32.687	34.399
2017-08-02 13:30:01	35.242	35.262	34.302	33.896	34.668	34.483	33.942	34.249	34.978	34.876	35.431	34.14	34.105	34.182	35.01	32.047	32.375	34.337
2017-08-02 14:00:01	35.304	35.386	34.177	33.771	34.481	34.607	33.755	34.249	34.978	35.063	35.431	34.016	34.666	34.369	35.135	32.109	32.25	34.275
2017-08-02 14:30:01	35.18	35.199	34.427	33.646	34.481	34.295	33.755	34.561	35.04	34.938	35.431	34.14	34.853	34.431	34.823	32.359	32.375	34.524
2017-08-02 15:00:01	35.429	35.324	34.926	33.584	34.731	34.607	34.004	34.623	35.352	35.188	35.368	34.515	34.978	34.743	35.072	33.42	31.938	34.961
2017-08-02 15:30:01	35.741	35.324	35.238	33.896	34.668	34.732	34.191	34.686	35.352	35.375	35.431	35.076	34.915	34.868	35.072	34.169	31.813	34.836
2017-08-02 16:00:01	35.554	35.636	35.113	34.332	34.98	34.67	34.191	34.623	35.414	35.25	35.493	35.013	34.978	34.868	35.385	33.607	31.626	34.899
2017-08-02 16:30:01	35.554	35.573	35.175	34.394	34.918	34.857	34.004	34.686	35.477	35.312	35.493	34.702	34.915	34.681	35.385	33.482	31.751	34.587
2017-08-02 17:00:01	35.803	35.386	35.113	34.207	34.793	35.044	34.004	34.997	35.414	35.375	35.431	34.515	35.04	34.805	35.572	33.233	31.938	34.462
2017-08-02 17:30:01	35.678	35.449	35.051	34.145	34.98	34.982	34.253	34.935	35.29	35.188	35.431	34.639	35.165	34.494	35.447	33.42	32.001	34.587
2017-08-02 18:00:01	35.554	35.449	34.988	34.27	34.918	34.982	34.191	34.935	35.477	35.25	35.493	34.577	35.102	34.681	35.447	33.295	31.813	34.399
2017-08-02 18:30:01	35.616	35.324	34.926	34.207	34.918	34.919	34.004	34.81	35.29	35.25	35.493	34.515	35.227	34.556	35.385	33.108	31.751	34.399
2017-08-02 19:00:01	35.429	35.324	34.801	34.145	34.793	34.919	34.191	34.873	35.227	35.125	35.555	34.327	35.29	34.618	35.135	33.045	31.751	34.524
2017-08-02 19:30:01	35.429	35.386	34.926	34.394	34.855	35.044	34.129	34.81	35.165	35.188	35.68	34.265	35.601	34.556	35.197	33.17	31.876	34.462
2017-08-02 20:00:01	35.429	35.386	34.801	34.332	35.043	34.919	34.129	34.873	35.04	35.188	35.493	34.639	35.664	34.494	35.385	33.045	31.751	34.711
2017-08-02 20:30:01	35.429	35.386	34.863	34.332	34.98	34.857	34.191	34.748	35.165	35.375	35.493	34.889	35.851	34.868	35.509	32.796	31.751	34.961
2017-08-02 21:00:01	35.367	35.324	34.863	34.27	34.918	34.982	34.129	34.935	35.227	35.188	35.68	34.889	35.726	34.992	35.26	33.108	31.626	34.774
2017-08-02 21:30:01	35.429	35.324	34.614	34.27	34.918	34.919	34.191	34.935	35.352	35.25	35.493	34.951	35.726	34.93	35.322	33.17	31.564	34.524
2017-08-02 22:00:01	35.491	35.324	34.489	34.332	34.918	35.044	34.191	34.623	35.352	35.25	35.555	34.764	35.726	34.805	35.197	32.983	31.564	34.524
2017-08-02 22:30:01	35.304	35.386	34.614	34.27	34.793	34.857	34.066	34.686	35.414	35.25	35.618	34.889	35.601	34.805	35.135	32.733	31.501	34.524
2017-08-02 23:00:01	35.304	35.449	34.552	34.207	34.793	34.857	34.253	34.686	35.352	35.25	35.618	34.889	35.539	34.805	35.322	32.733	31.439	34.15
2017-08-02 23:30:01	35.367	35.386	34.489	34.083	34.793	34.67	34.316	34.623	35.29	35.499	35.618	34.951	35.726	34.556	35.26	32.421	31.439	34.462
2017-08-03 00:00:01	35.304	35.324	34.552	34.145	34.731	34.919	34.316	34.623	35.414	35.375	35.68	34.951	35.539	34.681	35.135	32.671	31.251	34.337
2017-08-03 00:30:01	35.118	35.511	34.676	33.958	34.793	34.857	34.066	34.686	35.477	35.312	35.68	34.764	35.664	34.93	35.322	32.671	31.064	34.15
2017-08-03 01:00:01	35.18	35.386	34.614	34.02	34.606	34.67	34.129	34.686	35.29	35.312	35.618	34.951	35.477	34.992	35.197	32.671	31.002	34.399
2017-08-03 01:30:01	35.304	35.386	34.489	33.958	34.731	34.857	34.253	34.873	35.414	35.312	35.743	35.013	35.539	34.992	35.26	32.796	31.064	34.212
2017-08-03 02:00:01	35.491	35.573	34.552	33.958	34.543	34.732	34.129	34.748	35.414	35.188	35.618	35.138	35.601	34.93	35.447	32.359	31.064	34.275
2017-08-03 02:30:01	35.242	35.449	34.427	33.896	34.668	34.732	34.253	34.81	35.352	35.312	35.743	34.764	35.477	35.055	35.447	32.733	31.189	34.275
2017-08-03 03:00:01	35.242	35.449	34.427	34.083	34.793	34.795	34.44	34.81	35.477	35.312	35.68	34.951	35.477	35.055	35.447	32.671	31.064	34.087
2017-08-03 03:30:01	35.429	35.511	34.552	34.145	34.606	34.857	34.378	34.623	35.414	35.125	35.555	34.951	35.601	34.93	35.509	32.546	31.064	34.399
2017-08-03 04:00:01	35.242	35.449	34.427	34.02	34.606	34.732	34.129	34.623	35.352	35.125	35.555	34.951	35.352	34.992	35.447	32.796	30.939	34.337
2017-08-03 04:30:01	35.242	35.573	34.427	33.896	34.419	35.356	34.066	34.374	35.414	35.125	35.618	35.013	35.477	35.055	35.26	32.983	30.877	34.399
2017-08-03 05:00:01	35.242	35.386	34.115	33.896	34.606	35.044	34.004	34.249	35.352	35.125	35.493	34.452	35.477	34.992	35.634	32.671	31.064	34.15
2017-08-03 05:30:01	35.367	35.449	34.24	33.833	34.356	34.732	34.066	34.249	35.477	35.063	35.68	34.764	35.29	34.743	35.509	32.671	31.439	34.025
2017-08-03 06:00:01	35.18	35.511	34.614	33.771	34.356	34.732	34.066	34.311	35.477	35.125	35.618	34.889	35.227	34.681	35.385	32.92	31.127	33.963
2017-08-03 06:30:01	35.242	35.262	34.614	33.958	34.606	34.607	34.004	34.436	35.477	35.063	35.493	34.889	35.102	34.93	35.26	33.295	30.814	34.087
2017-08-03 07:00:01	35.367	35.262	34.614	33.958	34.481	34.545	34.253	34.374	35.539	35.001	35.618	34.515	35.29	34.992	35.447	33.295	30.814	33.963
2017-08-03 07:30:01	35.554	35.199	34.614	33.833	34.294	34.42	34.004	34.498	35.477	35.063	35.306	34.452	35.29	34.992	35.509	33.482	30.627	34.524
2017-08-03 08:00:01	35.554	35.262	34.988	33.833	34.543	34.545	33.817	34.81	35.414	35.125	35.493	35.013	35.414	35.304	35.634	33.357	30.752	34.462
2017-08-03 08:30:01	35.367	35.324	35.3	33.896	34.668	34.42	34.316	35.06	35.539	35.375	35.68	34.826	35.601	35.678	35.697	33.732	31.064	34.899
2017-08-03 09:00:01	35.678	35.449	35.612	33.958	34.668	34.732	34.627	35.372	35.726	35.562	35.431	35.387	35.726	35.99	35.946	34.293	30.939	35.211
2017-08-03 09:30:01	35.678	35.636	35.924	34.207	34.918	34.919	35.064	35.87	36.038	35.624	35.805	35.512	35.788	36.177	36.259	34.668	31.127	35.523
2017-08-03 10:00:01	35.803	35.76	36.797	34.519	35.23	35.169	35.687	36.369	36.724	36.309	36.366	36.509	36.35	36.863	36.633	35.603	31.314	36.396
2017-08-03 10:30:01	35.99	35.823	36.173	34.706	35.479	35.169	35.811	36.432	37.035	36.247	36.428	36.696	36.537	37.049	36.508	35.603	31.689	35.959
2017-08-03 11:00:01	35.865	35.823	36.111	34.831	35.417	35.107	35.687	36.494	36.848	36.247	36.304	36.821	36.038	36.8	36.134	35.292	32.188	35.523
2017-08-03 11:30:01	35.678	35.823	36.423	34.955	35.354	35.231	35.749	36.182	36.1	35.935	35.867	36.322	35.913	36.364	35.697	35.354	32.126	35.585
2017-08-03 12:00:01	35.491	35.511	36.111	34.893	35.292	35.294	35.624	35.933	35.664	35.749	35.805	35.637	35.851	35.99	35.697	35.167	32.25	35.71
2017-08-03 12:30:01	35.554	35.449	35.674	34.955	35.105	35.418	35.562	35.746	35.539	35.686	35.68	35.45	35.913	35.928	35.697	35.104	32.375	35.71
2017-08-03 13:00:01	35.741	35.573	35.737	35.018	35.167	35.606	35.437	35.621	35.477	35.686	35.805	35.387	36.038	35.803	35.697	35.104	32.625	35.71
2017-08-03 13:30:01	35.927	35.573	35.799	35.142	35.105	35.668	35.687	35.808	35.601	35.811	35.867	35.699	36.163	36.052	35.759	35.229	32.438	35.959
2017-08-03 14:00:01	36.176	35.76	36.111	35.329	35.167	35.668	35.936	36.057	35.601	35.935	36.117	35.761	36.287	36.177	35.884	35.416	32.812	36.209
2017-08-03 14:30:01	36.488	35.947	36.423	35.641	35.167	35.73	36.247	36.307	35.913	36.185	36.117	36.073	36.474	36.676	36.071	35.728	32.937	36.583
2017-08-03 15:00:01	36.737	36.072	36.298	35.89	34.918	35.73	36.372	36.432	35.726	36.372	36.179	36.011	36.599	36.925	36.259	35.791	33.062	36.77
2017-08-03 15:30:01	36.488	35.947	36.049	35.828	34.98	35.543	35.936	36.307	35.539	36.06	35.992	35.699	35.04	36.115	36.196	35.354	33.249	36.271
2017-08-03 16:00:01	36.114	35.698	35.737	35.641	34.855	35.356	35.5	35.496	35.227	35.686	35.68	35.325	35.165	35.678	36.071	35.042	33.187	35.71
2017-08-03 16:30:01	35.927	35.511	35.425	35.392	34.855	35.356	35.313	35.372	35.227	35.562	35.555	35.2	35.227	35.304	35.822	34.668	33.062	35.523
2017-08-03 17:00:01	35.741	35.573	35.3	35.205	34.855	35.418	35.126	35.372	35.227	35.562	35.493	35.2	35.352	35.242	35.634	34.792	33.187	35.523
2017-08-03 17:30:01	35.741	35.449	35.3	35.08	34.855	35.418	35.001	35.122	35.352	35.624	35.555	34.826	35.539	35.304	35.697	34.668	32.875	35.46
2017-08-03 18:00:01	35.678	35.449	35.238	35.018	34.98	35.356	34.939	35.122	35.414	35.499	35.618	35.138	35.414	35.055	35.509	34.418	32.812	35.273
2017-08-03 18:30:01	35.678	35.449	35.238	34.955	35.043	35.356	34.877	35.122	35.477	35.437	35.493	35.076	35.414	35.055	35.572	34.418	32.687	35.211
2017-08-03 19:00:01	35.678	35.511	35.3	34.955	34.98	35.481	34.752	34.997	35.539	35.562	35.555	35.138	35.539	34.992	35.697	34.356	32.625	35.273
2017-08-03 19:30:01	35.678	35.449	34.988	34.831	34.918	35.356	34.565	34.997	35.414	35.562	35.618	35.013	35.539	34.868	35.572	34.169	32.563	35.086
2017-08-03 20:00:01	35.678	35.449	35.113	34.706	34.98	35.294	34.565	34.997	35.414	35.499	35.618	35.013	35.352	34.556	35.385	33.857	32.438	34.961
2017-08-03 20:30:01	35.616	35.449	34.926	34.519	34.918	35.356	34.503	34.997	35.539	35.437	35.618	35.013	35.539	34.494	35.447	33.919	32.188	34.899
2017-08-03 21:00:01	35.678	35.511	35.051	34.457	34.855	35.356	34.44	34.935	35.29	35.624	35.555	35.013	35.539	34.743	35.509	33.794	32.001	34.836
2017-08-03 21:30:01	35.242	35.386	34.926	34.457	34.793	35.356	34.378	34.935	35.539	35.499	35.431	35.138	35.414	34.618	35.447	33.857	32.001	34.899
2017-08-03 22:00:01	35.304	35.386	34.863	34.394	34.98	35.481	34.129	34.873	35.414	35.437	35.618	35.2	35.29	34.681	35.447	33.482	31.813	34.774
2017-08-03 22:30:01	35.491	35.511	34.926	34.457	34.793	35.418	34.004	34.873	35.29	35.375	35.618	35.138	35.477	34.618	35.447	33.545	31.938	34.711
2017-08-03 23:00:01	35.616	35.386	34.988	34.207	34.793	35.418	34.129	34.873	35.352	35.375	35.68	35.013	35.352	34.681	35.385	33.357	31.439	34.774
2017-08-03 23:30:01	35.554	35.324	34.863	34.145	34.606	35.231	34.129	34.748	35.539	35.375	35.68	35.076	35.477	34.681	35.447	33.482	31.314	34.836
2017-08-04 00:00:01	35.616	35.511	34.614	34.27	34.668	35.356	34.129	34.873	35.414	35.562	35.68	35.138	35.664	34.681	35.322	33.545	30.877	34.899
2017-08-04 00:30:01	35.429	35.386	34.552	34.145	34.731	35.356	34.066	34.997	35.29	35.499	35.743	35.2	35.539	34.681	35.447	33.357	30.689	34.899
2017-08-04 01:00:01	35.429	35.324	34.676	34.145	34.543	35.481	34.253	34.935	35.352	35.499	35.68	35.013	35.477	34.618	35.572	33.17	30.502	34.774
2017-08-04 01:30:01	35.367	35.449	34.614	34.083	34.481	35.294	34.253	34.997	35.477	35.562	35.618	34.826	35.414	34.556	35.447	33.482	30.502	34.899
2017-08-04 02:00:01	35.18	35.449	34.489	34.083	34.419	35.169	34.191	34.81	34.915	35.499	35.68	35.2	35.664	34.743	35.447	33.42	30.252	34.587
2017-08-04 02:30:01	35.304	35.386	34.614	33.896	34.481	35.169	34.129	34.935	35.539	35.437	35.618	35.138	35.664	34.743	35.385	33.357	30.252	34.774
2017-08-04 03:00:01	35.242	35.449	34.614	33.896	34.481	35.169	34.066	34.81	35.477	35.437	35.743	35.076	35.601	34.431	35.447	33.108	30.127	34.774
2017-08-04 03:30:01	35.242	35.386	34.676	33.896	34.793	35.231	34.129	34.935	35.414	35.375	35.555	35.2	35.414	34.494	35.509	33.108	29.94	34.774
2017-08-04 04:00:01	35.18	35.449	34.676	33.771	34.543	35.107	34.066	34.873	35.414	35.437	35.618	35.325	35.539	34.618	35.509	33.108	29.628	34.899
2017-08-04 04:30:01	35.242	35.449	34.552	33.708	34.481	35.231	34.066	34.686	35.414	35.375	35.555	35.2	35.477	34.494	35.447	33.295	29.44	34.836
2017-08-04 05:00:01	35.429	35.386	34.552	33.771	34.419	35.169	34.129	34.748	35.29	35.312	35.68	35.076	35.539	34.494	35.509	32.92	29.378	34.649
2017-08-04 05:30:01	35.429	35.449	34.676	33.833	34.169	35.231	34.253	34.748	35.352	35.25	35.555	35.138	35.414	34.618	35.572	32.733	29.253	34.836
2017-08-04 06:00:01	35.616	35.511	34.614	33.708	34.169	35.169	34.253	34.748	35.29	35.188	35.618	35.2	35.414	34.618	35.509	32.92	29.253	34.774
2017-08-04 06:30:01	35.18	35.573	34.739	33.646	34.169	35.107	34.253	34.748	34.791	35.188	35.68	35.138	35.352	34.743	35.385	32.983	29.128	34.649
2017-08-04 07:00:01	35.18	35.386	34.552	33.584	34.231	35.294	34.316	34.686	35.165	35.25	35.493	35.138	35.29	34.743	35.322	33.17	29.128	34.774
2017-08-04 07:30:01	35.304	35.386	34.739	33.958	34.481	35.044	34.253	34.81	35.29	35.188	35.555	35.2	35.352	34.743	35.385	33.357	29.128	34.899
2017-08-04 08:00:01	35.429	35.386	34.739	33.958	34.668	35.107	34.44	34.873	35.477	35.375	35.555	35.263	35.352	34.93	35.447	33.545	29.315	35.086
2017-08-04 08:30:01	35.429	35.386	34.739	33.708	34.606	35.169	34.503	34.997	35.539	35.375	35.493	35.325	35.539	34.992	35.26	33.857	29.253	35.148
2017-08-04 09:00:01	35.554	35.386	34.926	33.646	34.731	35.169	34.752	35.122	35.352	35.499	35.68	35.263	35.726	35.18	35.385	34.106	29.44	35.398
2017-08-04 09:30:01	35.741	35.386	35.113	33.833	34.793	35.231	35.001	35.434	35.539	35.375	35.618	35.387	35.726	35.304	35.447	34.356	29.877	35.523
2017-08-04 10:00:01	35.803	35.262	35.425	33.958	34.793	35.356	35.126	35.621	35.851	35.562	35.618	35.512	35.913	35.491	35.447	34.605	30.19	35.585
2017-08-04 10:30:01	36.052	35.386	35.425	34.083	34.918	35.481	35.437	35.808	35.851	35.499	35.805	35.574	35.913	35.741	35.634	34.855	30.564	35.647
2017-08-04 11:00:01	35.927	35.511	35.425	34.394	35.043	35.481	35.624	35.87	36.1	35.562	35.68	35.637	35.913	35.99	35.697	35.167	31.002	35.772
2017-08-04 11:30:01	36.052	35.511	35.799	34.706	35.043	35.73	35.811	36.12	36.225	35.749	35.805	35.886	35.851	36.302	35.946	35.354	31.376	35.897
2017-08-04 12:00:01	36.239	35.573	35.986	34.831	35.167	35.606	36.06	36.307	36.225	35.873	35.992	36.011	36.038	36.489	35.884	35.541	31.689	36.271
2017-08-04 12:30:01	36.426	35.823	36.298	35.142	35.292	35.73	36.247	36.432	36.038	36.06	35.93	36.26	36.225	36.863	36.071	35.728	31.876	36.334
2017-08-04 13:00:01	36.55	36.072	36.548	35.454	35.479	35.793	36.497	36.619	36.163	36.309	36.179	36.509	36.474	37.174	36.071	35.915	32.25	36.271
2017-08-04 13:30:01	36.861	36.259	36.548	35.828	35.604	36.042	36.746	36.743	36.35	36.683	36.241	36.759	36.474	37.548	36.383	36.04	32.563	36.77
2017-08-04 14:00:01	37.11	36.322	36.984	36.077	35.604	36.229	36.995	36.93	36.35	37.119	36.366	36.821	36.537	38.046	36.508	36.102	33	37.02
2017-08-04 14:30:01	37.422	36.509	36.984	36.389	35.854	36.354	37.244	36.93	36.35	37.306	36.428	36.946	36.474	38.233	36.758	36.227	33.374	37.269
2017-08-04 15:00:01	37.422	36.758	36.859	36.576	35.978	36.292	37.244	37.055	36.287	37.244	36.491	37.008	36.537	38.171	36.945	36.477	33.686	37.207
2017-08-04 15:30:01	37.297	36.509	36.797	36.576	35.854	36.354	36.995	36.93	36.287	36.995	36.491	36.696	36.474	37.735	36.82	36.227	33.874	37.332
2017-08-04 16:00:01	36.861	36.259	36.548	36.389	35.916	35.98	36.621	36.494	35.975	36.683	36.428	36.509	36.412	37.486	36.508	36.165	34.061	36.645
2017-08-04 16:30:01	36.488	36.072	36.298	36.202	35.729	35.855	36.123	35.933	35.913	36.06	36.304	36.073	36.1	36.8	36.259	35.915	34.186	36.271
2017-08-04 17:00:01	36.114	35.76	36.111	35.89	35.729	35.668	35.936	35.808	35.726	35.998	36.241	35.948	35.913	36.489	35.946	35.541	34.311	36.271
2017-08-04 17:30:01	36.052	35.823	36.049	35.766	35.978	35.73	35.936	35.87	35.664	36.247	36.304	35.886	35.913	36.364	35.884	35.603	34.311	36.396
2017-08-04 18:00:01	35.865	35.823	36.049	35.641	35.604	35.606	35.936	35.746	35.726	36.434	36.366	35.886	35.913	36.364	35.884	35.416	34.373	36.271
2017-08-04 18:30:01	35.865	35.636	35.862	35.516	35.604	35.543	35.687	35.683	35.601	35.935	35.992	35.699	35.851	35.928	35.822	35.292	34.373	36.084
2017-08-04 19:00:01	35.678	35.511	35.612	35.392	35.417	35.294	35.562	35.309	35.477	35.562	35.867	35.637	35.601	35.117	35.572	35.167	34.373	35.772
2017-08-04 19:30:01	35.429	35.449	35.425	35.205	35.167	35.356	35.001	35.122	35.477	35.375	35.68	35.387	35.477	34.743	35.509	34.792	34.311	35.335
2017-08-04 20:00:01	35.18	35.386	35.3	35.08	34.918	35.356	34.627	34.997	35.477	35.25	35.618	35.2	35.664	34.556	35.322	34.418	34.248	35.211
2017-08-04 20:30:01	34.993	35.324	35.175	35.08	34.793	35.418	34.378	34.997	35.414	35.188	35.618	35.2	35.664	34.244	35.322	34.356	33.749	34.899
2017-08-04 21:00:01	35.304	35.262	35.113	34.893	35.043	35.418	34.191	34.81	35.539	35.375	35.743	35.2	35.601	34.307	35.322	34.418	33.249	35.086
2017-08-04 21:30:01	35.304	35.324	35.051	34.706	35.167	35.356	34.316	34.686	35.29	35.437	35.618	35.2	35.477	34.369	35.447	33.857	32.937	34.961
2017-08-04 22:00:01	35.367	35.449	35.051	34.581	35.23	35.294	34.066	34.748	35.352	35.437	35.618	35.138	35.477	34.431	35.447	34.293	32.625	35.148
2017-08-04 22:30:01	35.304	35.511	35.113	34.457	35.23	35.294	34.129	34.81	35.227	35.499	35.68	35.387	35.352	34.369	35.447	34.356	32.188	34.961
2017-08-04 23:00:01	35.616	35.449	35.113	34.457	35.167	35.543	34.004	34.81	35.539	35.499	35.68	35.2	35.414	34.369	35.385	34.543	31.938	35.023
2017-08-04 23:30:01	35.491	35.511	35.051	34.394	35.105	35.418	34.191	34.81	35.477	35.499	35.743	35.263	35.414	34.494	35.322	34.418	31.689	35.023
2017-08-05 00:00:01	35.242	35.449	34.988	34.332	35.167	35.356	34.129	34.935	35.227	35.375	35.743	35.263	35.352	34.556	35.385	34.169	31.564	35.023
2017-08-05 00:30:01	35.367	35.511	35.175	34.27	35.105	35.294	34.004	34.81	35.477	35.437	35.68	35.263	35.352	34.618	35.322	34.231	31.314	34.961
2017-08-05 01:00:01	35.367	35.573	34.988	34.207	35.167	35.231	34.129	34.623	35.477	35.437	35.555	35.325	35.352	34.556	35.26	33.981	31.064	34.961
2017-08-05 01:30:01	35.304	35.636	34.926	34.145	35.043	35.294	34.191	34.81	35.414	35.375	35.555	35.325	35.414	34.681	35.322	33.607	30.877	34.961
2017-08-05 02:00:01	35.491	35.636	34.926	34.27	35.23	35.481	34.253	34.81	35.477	35.437	35.555	35.263	35.414	34.743	35.072	33.732	30.752	34.961
2017-08-05 02:30:01	35.304	35.636	34.863	34.27	35.043	35.294	34.253	34.686	35.601	35.375	35.68	35.263	35.539	34.743	35.135	33.794	30.814	34.961
2017-08-05 03:00:01	35.367	35.511	34.863	34.207	35.043	35.294	34.191	34.81	35.788	35.437	35.68	35.387	35.539	34.618	35.135	33.607	30.564	35.023
2017-08-05 03:30:01	35.304	35.511	34.988	34.457	35.043	35.231	34.316	34.935	35.601	35.499	35.555	35.387	35.477	34.681	35.322	33.607	30.377	35.023
2017-08-05 04:00:01	35.367	35.511	34.988	34.332	35.167	35.294	34.316	34.935	35.352	35.562	35.493	35.387	35.664	34.743	35.322	33.482	30.252	35.023
2017-08-05 04:30:01	35.554	35.449	34.988	34.27	35.043	35.294	34.253	34.997	35.414	35.499	35.555	35.387	35.539	34.805	35.26	33.794	30.127	35.086
2017-08-05 05:00:01	35.429	35.386	34.801	34.27	34.918	35.356	34.129	34.935	35.539	35.499	35.618	35.325	35.477	34.494	35.135	33.607	29.877	35.086
2017-08-05 05:30:01	35.491	35.511	34.739	34.145	34.793	35.231	34.129	34.873	35.477	35.375	35.618	35.325	35.539	34.369	35.197	33.42	29.628	34.836
2017-08-05 06:00:01	35.367	35.573	34.739	34.02	34.98	35.231	34.378	34.748	35.477	35.25	35.618	35.387	35.414	34.618	35.072	33.669	29.565	34.774
2017-08-05 06:30:01	35.18	35.698	34.863	33.896	34.731	35.418	34.44	34.81	35.352	35.188	35.618	35.325	35.414	34.494	35.26	33.357	29.315	34.961
2017-08-05 07:00:01	35.429	35.511	35.051	33.833	34.918	35.356	34.44	34.81	35.227	35.25	35.618	35.325	35.414	34.618	35.072	33.42	29.19	34.899
2017-08-05 07:30:01	35.429	35.449	34.988	33.771	34.855	35.606	34.316	34.623	35.227	35.375	35.493	35.325	35.352	34.618	35.26	33.482	29.128	34.649
2017-08-05 08:00:01	35.429	35.386	34.926	33.896	35.105	35.231	34.378	34.748	35.601	35.312	35.493	35.387	35.539	34.681	35.072	33.794	29.253	35.023
2017-08-05 08:30:01	35.242	35.324	35.051	33.958	35.354	35.356	34.253	34.873	35.477	35.25	35.431	35.387	35.477	34.93	35.135	33.794	29.315	34.961
2017-08-05 09:00:01	35.367	35.386	35.113	33.958	35.043	35.231	34.503	35.122	35.539	35.188	35.368	35.45	35.664	35.055	34.948	34.231	29.565	35.398
2017-08-05 09:30:01	35.304	35.449	35.175	34.083	34.98	35.418	34.627	35.309	35.477	35.25	35.431	35.637	35.664	35.18	35.135	34.356	29.815	35.398
2017-08-05 10:00:01	35.304	35.386	35.363	34.207	34.98	35.481	34.814	35.496	35.539	35.437	35.555	35.637	35.913	35.367	35.135	34.668	30.127	35.523
2017-08-05 10:30:01	35.367	35.511	35.487	34.394	35.105	35.543	34.939	35.683	35.851	35.686	35.493	35.761	35.851	35.554	35.26	34.792	30.377	35.71
2017-08-05 11:00:01	35.429	35.573	35.674	34.644	35.105	35.73	35.25	35.746	35.788	35.686	35.555	35.886	36.038	35.741	35.509	34.98	30.689	35.772
2017-08-05 11:30:01	35.678	35.636	35.799	34.893	35.043	35.917	35.375	36.057	35.913	35.811	35.68	35.948	36.163	35.928	35.697	35.229	31.064	35.897
2017-08-05 12:00:01	35.803	35.698	36.049	35.018	35.23	35.917	35.624	36.182	35.913	35.873	35.805	36.073	36.1	36.177	35.509	35.603	31.439	36.271
2017-08-05 12:30:01	35.803	35.636	36.111	35.267	35.292	35.855	35.811	36.307	36.038	36.06	35.743	36.26	36.038	36.863	35.634	35.666	31.689	36.334
2017-08-05 13:00:01	35.99	35.636	36.236	35.454	35.417	35.793	35.998	36.494	35.913	36.122	35.93	36.322	36.1	37.299	35.884	35.853	32.001	36.521
2017-08-05 13:30:01	36.363	35.823	36.423	35.641	35.604	35.98	36.123	36.556	36.1	36.372	35.93	36.509	36.474	37.299	35.946	35.978	32.313	36.583
2017-08-05 14:00:01	36.612	35.947	36.672	35.89	35.791	36.042	36.372	36.806	36.225	36.745	36.117	36.821	36.287	37.859	36.259	36.227	32.687	36.957
2017-08-05 14:30:01	36.861	36.01	36.735	36.139	35.916	36.105	36.559	36.93	36.163	37.057	36.179	36.821	36.474	38.233	36.383	36.227	33	37.02
2017-08-05 15:00:01	37.048	36.197	36.922	36.264	35.916	36.167	36.683	37.055	36.287	37.181	36.304	36.883	36.474	38.171	36.508	36.29	33.374	37.082
2017-08-05 15:30:01	37.235	36.384	37.109	36.389	35.978	36.229	36.808	37.117	36.225	37.057	36.366	36.883	36.474	38.171	36.571	36.414	33.499	37.02
2017-08-05 16:00:01	37.173	36.446	36.984	36.513	35.916	36.416	36.746	37.117	36.35	37.493	36.428	36.883	36.474	38.109	36.571	36.539	33.686	37.394
2017-08-05 16:30:01	37.235	36.509	37.046	36.7	35.854	36.229	36.808	37.18	36.287	37.431	36.366	36.883	36.412	38.046	36.633	36.352	33.936	37.581
2017-08-05 17:00:01	37.36	36.259	36.922	36.7	35.916	36.292	36.621	37.242	36.225	37.493	36.241	36.759	36.225	37.984	36.633	36.414	34.061	37.706
2017-08-05 17:30:01	36.924	36.197	36.735	36.638	35.791	36.167	36.372	36.868	36.1	37.119	36.241	36.385	36.225	37.673	36.383	36.227	34.186	37.643
2017-08-05 18:00:01	36.675	36.072	36.36	36.326	35.542	35.855	36.123	36.494	35.913	37.057	36.179	36.011	36.038	37.423	36.071	35.978	34.311	37.207
2017-08-05 18:30:01	36.301	35.823	36.173	36.077	35.354	35.73	35.687	35.995	35.851	36.496	36.117	35.824	35.726	36.364	36.009	35.603	34.373	36.334
2017-08-05 19:00:01	35.927	35.698	35.924	35.766	35.417	35.481	35.375	35.559	35.913	35.998	36.054	35.512	35.726	35.741	35.759	35.479	34.373	35.835
2017-08-05 19:30:01	35.554	35.573	35.612	35.579	35.23	35.606	35.188	35.122	35.726	35.312	35.743	35.263	35.539	35.18	35.509	35.167	34.373	35.46
2017-08-05 20:00:01	35.304	35.511	35.425	35.329	35.23	35.294	35.001	34.748	35.601	35.063	35.555	35.138	35.601	34.805	35.322	34.792	34.311	35.086
2017-08-05 20:30:01	35.18	35.511	35.3	35.142	35.354	35.543	34.814	34.81	35.539	35.001	35.555	35.138	35.788	34.556	35.26	34.73	34.123	34.961
2017-08-05 21:00:01	35.18	35.386	35.175	35.08	35.292	35.418	34.565	34.686	35.477	35.25	35.743	35.076	35.726	34.307	35.26	34.792	33.874	34.961
2017-08-05 21:30:01	35.118	35.386	35.113	34.955	35.23	35.418	34.503	34.748	35.477	35.25	35.618	35.138	35.726	34.119	35.197	34.668	33.561	34.961
2017-08-05 22:00:01	35.118	35.449	35.113	34.831	35.105	35.668	34.44	34.623	35.477	35.312	35.618	35.138	35.726	34.307	35.197	34.481	33.374	34.961
2017-08-05 22:30:01	35.242	35.885	35.113	34.706	34.918	35.543	34.503	34.623	35.477	35.375	35.743	35.263	35.726	34.369	35.197	34.418	33.125	34.836
2017-08-05 23:00:01	35.242	35.76	35.175	34.768	34.731	35.543	34.44	34.81	35.477	35.312	35.68	35.2	35.664	34.369	35.197	34.356	32.937	34.961
2017-08-05 23:30:01	35.304	35.823	35.175	34.644	34.793	35.543	34.378	34.873	35.601	35.25	35.743	35.138	35.726	34.307	35.26	34.293	32.937	34.961
2017-08-06 00:00:01	35.242	35.698	35.051	34.457	34.668	35.481	34.378	34.686	35.601	35.437	35.805	35.2	35.539	34.556	35.26	34.481	32.75	34.899
2017-08-06 00:30:01	35.367	35.636	35.113	34.332	34.98	35.606	34.503	34.81	35.477	35.188	35.68	35.263	35.664	34.431	35.135	34.543	32.375	34.961
2017-08-06 01:00:01	35.367	35.573	35.113	34.394	34.98	35.481	34.503	34.748	35.477	35.25	35.68	35.263	35.664	34.369	35.26	34.418	32.126	34.899
2017-08-06 01:30:01	35.18	35.511	35.113	34.332	35.043	35.481	34.44	34.935	35.477	35.25	35.555	35.325	35.664	34.431	35.135	34.418	31.876	34.961
2017-08-06 02:00:01	35.367	35.449	35.051	34.457	35.043	35.481	34.565	34.873	35.477	35.312	35.618	35.387	35.664	34.494	35.135	34.044	31.564	34.961
2017-08-06 02:30:01	35.304	35.573	35.113	34.27	35.105	35.606	34.69	34.873	35.29	35.375	35.618	35.263	35.601	34.307	35.26	34.356	31.251	34.899
2017-08-06 03:00:01	35.367	35.386	35.051	34.27	35.105	35.481	34.565	34.873	35.414	35.437	35.618	35.325	35.601	34.244	35.197	34.356	30.939	34.961
2017-08-06 03:30:01	35.304	35.449	35.113	34.332	34.98	35.481	34.69	34.935	35.227	35.312	35.68	35.2	35.477	34.307	35.135	34.231	30.627	34.836
2017-08-06 04:00:01	35.18	35.511	34.988	34.145	34.855	35.294	34.503	34.81	35.227	35.25	35.618	35.2	35.726	34.307	35.26	34.231	30.44	34.774
2017-08-06 04:30:01	35.304	35.324	34.863	34.02	34.98	35.481	34.44	34.935	35.414	35.25	35.618	35.263	35.477	34.307	35.197	34.169	30.315	34.899
2017-08-06 05:00:01	35.429	35.386	34.988	33.958	34.793	35.543	34.503	34.748	35.352	35.25	35.618	35.387	35.539	34.369	35.26	34.044	29.94	34.836
2017-08-06 05:30:01	35.554	35.386	34.801	34.145	34.793	35.294	34.627	34.498	35.352	35.188	35.743	35.076	35.414	34.431	35.072	34.231	29.69	34.774
2017-08-06 06:00:01	35.491	35.511	34.926	34.083	34.918	35.294	34.627	34.561	35.227	35.125	35.68	35.2	35.539	34.307	35.197	34.231	29.315	34.711
2017-08-06 06:30:01	35.242	35.636	34.863	33.833	34.793	35.231	34.503	34.311	35.165	35.188	35.618	35.325	35.477	34.369	35.322	34.293	29.19	34.774
2017-08-06 07:00:01	35.242	35.636	34.926	33.958	34.793	35.543	34.503	34.436	35.352	35.25	35.431	35.263	35.352	34.431	35.197	34.231	29.065	34.836
2017-08-06 07:30:01	35.242	35.449	34.988	33.771	34.731	35.231	34.503	34.623	35.477	35.125	35.493	35.076	35.414	34.743	35.01	34.418	29.315	34.899
2017-08-06 08:00:01	35.242	35.386	34.926	33.896	34.855	35.231	34.565	34.498	35.601	35.25	35.493	35.263	35.539	35.055	35.135	34.356	29.19	34.961
2017-08-06 08:30:01	35.304	35.324	34.926	33.771	34.918	34.982	34.627	34.81	35.352	35.188	35.618	35.325	35.539	35.18	35.135	34.605	29.315	35.086
2017-08-06 09:00:01	35.18	35.386	35.051	33.771	34.793	34.919	34.69	34.997	35.352	35.312	35.493	35.325	35.664	35.304	35.072	34.543	29.378	35.211
2017-08-06 09:30:01	35.367	35.386	35.051	33.833	34.793	35.107	34.877	35.309	35.601	35.188	35.555	35.387	35.851	35.304	35.072	34.543	29.628	35.148
2017-08-06 10:00:01	35.367	35.262	35.3	34.02	34.793	35.044	35.001	35.559	35.414	35.25	35.555	35.45	35.913	35.429	35.135	34.792	30.127	35.148
2017-08-06 10:30:01	35.491	35.262	35.425	34.083	34.98	35.169	35.064	35.683	35.539	35.375	35.555	35.886	36.1	35.616	35.26	34.98	30.252	35.46
2017-08-06 11:00:01	35.865	35.386	35.612	34.394	34.98	35.294	35.313	35.808	35.726	35.437	35.743	35.948	36.225	35.678	35.385	35.167	30.689	35.647
2017-08-06 11:30:01	35.304	35.449	35.737	34.519	35.043	35.356	35.437	35.933	35.726	35.562	35.743	35.824	36.163	35.803	35.385	35.292	31.064	35.71
2017-08-06 12:00:01	35.741	35.449	35.986	34.831	35.043	35.356	35.5	36.057	35.601	35.686	35.805	36.073	36.225	35.99	35.509	35.479	31.439	35.959
2017-08-06 12:30:01	35.927	35.511	36.173	35.08	34.98	35.481	35.624	36.182	35.851	35.686	35.867	36.26	36.412	36.052	35.759	35.666	31.689	35.959
2017-08-06 13:00:01	36.052	35.698	36.298	35.267	35.23	35.481	35.874	36.494	35.913	35.811	35.867	36.322	36.474	36.426	35.759	35.791	32.001	36.209
2017-08-06 13:30:01	36.426	35.823	36.423	35.516	35.417	35.606	36.06	36.681	35.913	35.935	35.992	36.385	36.35	36.676	35.946	35.853	32.313	36.271
2017-08-06 14:00:01	36.426	35.947	36.672	35.766	35.542	35.793	36.247	36.743	36.038	36.372	36.179	36.634	36.474	36.863	36.134	36.102	32.625	36.645
2017-08-06 14:30:01	36.737	36.01	36.797	36.077	35.666	35.917	36.247	36.93	36.038	36.434	36.428	36.759	36.537	37.236	36.321	36.352	32.812	36.833
2017-08-06 15:00:01	36.986	36.259	36.859	36.264	35.791	36.167	36.434	36.93	36.038	36.558	36.366	37.008	36.474	37.61	36.383	36.227	33	36.957
2017-08-06 15:30:01	37.173	36.384	37.046	36.451	35.916	36.167	36.497	37.055	36.163	36.558	36.428	37.008	36.661	37.423	36.508	36.414	33.187	37.082
2017-08-06 16:00:01	37.36	36.322	37.171	36.513	35.916	36.229	36.559	36.93	36.287	36.558	36.366	36.946	36.661	37.423	36.446	36.414	33.437	37.269
2017-08-06 16:30:01	37.422	36.322	36.859	36.638	35.854	36.229	36.621	36.993	36.287	36.621	36.366	36.821	36.537	37.423	36.508	36.352	33.561	37.207
2017-08-06 17:00:01	37.235	36.322	36.922	36.638	35.854	36.229	36.497	36.93	36.163	36.621	36.366	36.696	36.474	37.61	36.508	36.227	33.749	37.456
2017-08-06 17:30:01	36.799	36.259	36.797	36.513	35.729	36.105	36.247	36.743	36.038	36.621	36.304	36.447	36.287	37.112	36.446	35.853	33.749	37.332
2017-08-06 18:00:01	36.675	36.197	36.61	36.264	35.666	35.855	35.998	36.307	36.038	36.434	36.241	36.26	36.225	36.8	36.321	35.915	33.874	37.02
2017-08-06 18:30:01	36.301	36.072	36.36	36.015	35.292	35.73	35.811	35.87	35.913	36.06	36.179	35.886	35.788	36.364	36.071	35.728	33.998	36.521
2017-08-06 19:00:01	36.114	35.76	36.049	35.828	35.354	35.481	35.624	35.496	35.851	35.686	36.117	35.699	35.726	35.803	35.822	35.416	34.061	35.772
2017-08-06 19:30:01	35.678	35.573	35.737	35.579	35.417	35.418	35.375	34.997	35.788	35.312	36.054	35.387	35.539	35.242	35.572	35.292	34.061	35.398
2017-08-06 20:00:01	35.242	35.511	35.363	35.267	35.417	35.169	35.126	34.873	35.539	35.25	35.743	35.387	35.477	34.805	35.322	34.98	33.874	35.148
2017-08-06 20:30:01	35.18	35.511	35.175	35.08	35.292	35.044	34.939	34.81	35.352	35.188	35.68	35.45	35.664	34.743	35.135	34.792	33.561	35.023
2017-08-06 21:00:01	35.18	35.511	35.175	35.018	35.23	35.294	34.814	34.623	35.29	35.25	35.618	35.138	35.788	34.556	35.135	34.668	33.312	34.899
2017-08-06 21:30:01	35.055	35.449	35.051	34.893	34.98	35.356	34.69	34.623	35.227	35.25	35.555	34.889	35.788	34.494	35.072	34.668	33	34.774
2017-08-06 22:00:01	35.18	35.511	34.988	34.706	35.043	35.543	34.565	34.436	35.165	35.25	35.68	35.325	35.601	34.556	35.072	34.481	32.625	34.836
2017-08-06 22:30:01	35.18	35.511	35.113	34.581	34.793	35.418	34.565	34.311	35.227	35.25	35.68	34.889	35.851	34.556	35.135	34.418	32.25	34.711
2017-08-06 23:00:01	35.304	35.511	35.175	34.457	34.793	35.356	34.503	34.374	35.227	35.312	35.743	35.325	35.726	34.618	35.197	34.356	32.001	35.023
2017-08-06 23:30:01	35.429	35.636	34.988	34.394	34.668	35.418	34.565	34.498	35.102	35.312	35.743	34.826	35.788	34.992	35.01	34.106	31.501	34.961
2017-08-07 00:00:01	35.367	35.698	34.988	34.332	34.668	35.356	34.503	34.436	35.227	35.312	35.68	35.138	35.664	34.743	35.072	34.106	31.251	34.774
2017-08-07 00:30:01	35.304	35.636	34.926	34.332	34.793	35.418	34.503	34.561	35.102	35.312	35.743	34.951	35.726	34.431	35.072	34.169	30.877	34.836
2017-08-07 01:00:01	35.18	35.511	34.988	34.394	34.731	35.418	34.503	34.374	35.102	35.375	35.743	35.2	35.664	34.743	35.135	34.169	30.627	34.961
2017-08-07 01:30:01	35.242	35.573	34.926	34.332	34.855	35.418	34.565	34.498	35.165	35.375	35.68	35.263	35.601	34.618	35.01	34.106	30.502	34.836
2017-08-07 02:00:01	35.118	35.511	34.863	34.27	34.855	35.294	34.378	34.561	35.227	35.375	35.68	35.325	35.539	34.618	35.072	34.044	30.065	34.899
2017-08-07 02:30:01	35.304	35.573	34.863	34.207	34.793	35.356	34.44	34.436	35.165	35.375	35.743	35.138	35.664	34.681	35.197	34.169	29.877	34.899
2017-08-07 03:00:01	35.055	35.698	34.926	34.27	34.731	35.294	34.503	34.498	35.04	35.437	35.743	35.512	35.601	34.743	35.01	34.169	29.565	34.899
2017-08-07 03:30:01	34.993	35.76	34.926	34.207	34.668	35.73	34.503	34.498	35.102	35.375	35.618	35.45	35.477	34.743	35.01	34.106	29.253	34.836
2017-08-07 04:00:01	34.806	35.636	34.863	34.207	34.668	35.481	34.503	34.374	34.978	35.375	35.743	35.387	35.664	34.805	35.135	34.044	29.128	34.899
2017-08-07 04:30:01	35.118	35.573	34.988	34.207	34.668	35.294	34.503	34.623	35.04	35.312	35.68	35.387	35.601	34.743	35.01	33.981	28.878	34.899
2017-08-07 05:00:01	35.118	35.511	34.988	34.145	34.606	35.418	34.44	34.623	34.915	35.375	35.743	35.45	35.539	34.805	35.135	33.919	28.691	35.023
2017-08-07 05:30:01	35.18	35.511	34.863	34.02	34.731	35.481	34.565	34.186	34.791	35.312	35.68	35.387	35.477	34.805	35.135	34.106	28.628	34.774
2017-08-07 06:00:01	35.118	35.573	34.926	33.958	34.731	35.356	34.503	34.498	35.102	35.25	35.68	35.45	35.414	34.743	35.01	34.231	28.503	34.899
2017-08-07 06:30:01	35.429	35.573	34.863	33.896	34.855	35.294	34.627	34.935	35.165	35.312	35.618	35.263	35.352	34.93	34.948	34.356	28.441	34.836
2017-08-07 07:00:01	35.242	35.511	34.739	34.083	34.731	35.294	34.69	34.623	35.165	35.312	35.555	35.076	35.539	34.992	34.948	34.356	28.316	34.899
2017-08-07 07:30:01	35.304	35.511	34.988	33.958	34.855	35.356	34.69	35.06	35.227	35.312	35.555	35.325	35.539	35.055	35.01	34.418	28.378	34.899
2017-08-07 08:00:01	35.118	35.573	35.113	33.958	34.731	35.356	34.752	34.81	35.227	35.375	35.743	35.138	35.601	35.18	35.072	34.481	28.566	34.711
2017-08-07 08:30:01	35.242	35.573	35.113	34.145	34.855	35.231	34.752	34.873	35.414	35.375	35.743	35.387	35.788	35.304	35.197	34.481	28.816	35.148
2017-08-07 09:00:01	35.242	35.636	35.55	34.083	34.855	35.231	35.126	35.309	35.788	35.499	35.867	35.325	35.913	35.99	35.509	35.292	29.065	35.46
2017-08-07 09:30:01	35.18	35.573	35.799	34.145	34.918	35.294	35.25	35.87	35.975	35.624	35.805	36.011	35.975	36.364	35.447	35.541	29.378	35.585
2017-08-07 10:00:01	35.429	35.636	35.674	34.394	34.855	35.356	35.188	35.87	35.913	35.499	35.68	35.948	36.163	36.052	35.447	35.229	29.815	35.647
2017-08-07 10:30:01	35.367	35.449	35.862	34.457	34.918	35.356	35.25	35.933	35.851	35.437	35.743	36.073	36.1	35.99	35.447	35.354	30.19	35.71
2017-08-07 11:00:01	35.554	35.386	35.986	34.706	35.043	35.356	35.375	36.12	35.851	35.562	35.743	36.011	36.225	36.115	35.509	35.354	30.689	35.897
2017-08-07 11:30:01	35.678	35.449	36.049	34.893	35.167	35.356	35.624	36.057	35.913	35.624	35.805	36.198	36.412	36.239	35.634	35.479	31.127	36.084
2017-08-07 12:00:01	35.741	35.449	36.236	35.142	35.354	35.543	35.874	36.369	35.975	35.749	35.93	36.385	36.412	36.364	35.822	35.603	31.439	35.959
2017-08-07 12:30:01	35.927	35.76	36.36	35.329	35.354	35.606	35.936	36.432	36.038	35.935	35.93	36.447	36.474	36.426	35.884	35.853	31.813	36.458
2017-08-07 13:00:01	36.114	35.947	36.672	35.579	35.479	35.73	35.998	36.494	36.1	35.998	36.054	36.634	36.537	36.426	36.071	35.978	32.25	36.583
2017-08-07 13:30:01	36.301	36.134	36.922	35.89	35.479	35.917	36.372	36.494	36.163	36.122	36.241	36.696	36.599	36.676	36.259	36.04	32.5	36.458
2017-08-07 14:00:01	36.55	36.134	37.046	36.139	35.791	35.917	36.497	36.806	36.225	36.309	36.304	36.821	36.724	36.8	36.321	36.165	32.812	36.895
2017-08-07 14:30:01	36.737	36.509	37.171	36.451	35.978	36.167	36.559	36.868	36.35	36.558	36.491	36.946	36.661	37.112	36.508	36.29	33.187	37.144
2017-08-07 15:00:01	36.861	36.509	37.358	36.638	36.041	36.416	36.497	36.993	36.412	36.683	36.553	37.133	36.724	37.361	36.633	36.352	33.499	37.144
2017-08-07 15:30:01	37.11	36.509	37.358	36.763	36.103	36.541	36.434	37.055	36.474	36.683	36.678	37.133	36.848	37.548	36.758	36.29	33.749	37.332
2017-08-07 16:00:01	37.048	36.446	37.358	36.887	36.103	36.479	36.497	37.242	36.537	36.683	36.678	37.07	36.724	37.548	36.758	36.29	33.998	37.519
2017-08-07 16:30:01	36.986	36.384	37.233	36.949	36.103	36.541	36.497	37.242	36.412	36.87	36.74	37.07	36.724	37.548	36.695	36.227	34.248	37.768
2017-08-07 17:00:01	36.861	36.384	37.109	36.949	36.228	36.541	36.31	37.242	36.35	36.87	36.802	37.07	36.661	37.673	36.695	36.29	34.373	37.83
2017-08-07 17:30:01	36.488	36.322	36.984	36.825	36.103	36.416	36.185	36.993	36.163	36.745	36.678	36.634	36.661	37.361	36.571	36.227	34.435	37.706
2017-08-07 18:00:01	36.426	36.197	36.859	36.576	36.165	36.167	36.06	36.556	36.038	36.434	36.491	36.26	36.225	36.863	36.446	35.978	34.56	37.456
2017-08-07 18:30:01	36.052	36.072	36.548	36.326	35.916	35.917	35.811	36.182	35.851	36.372	36.428	35.948	35.975	36.489	36.134	35.791	34.685	36.645
2017-08-07 19:00:01	35.616	35.823	36.049	36.015	35.666	35.668	35.562	35.683	35.851	35.873	36.304	35.699	35.726	36.239	35.884	35.603	34.685	36.146
2017-08-07 19:30:01	35.18	35.262	35.612	35.579	35.479	35.418	35.313	35.247	35.664	35.375	35.805	35.45	35.477	35.491	35.509	35.167	34.685	35.148
2017-08-07 20:00:01	34.744	35.137	35.113	35.329	35.105	35.294	34.939	34.873	35.414	35.125	35.431	35.325	35.601	34.805	35.135	34.73	34.498	34.711
2017-08-07 20:30:01	34.744	35.262	34.926	35.142	35.105	35.169	34.69	34.623	35.227	35.063	35.431	35.325	35.664	34.494	34.885	34.543	34.248	34.524
2017-08-07 21:00:01	34.495	35.324	34.676	34.893	34.918	35.418	34.503	34.561	35.102	35.125	35.368	35.263	35.601	34.244	34.635	34.356	33.874	34.337
2017-08-07 21:30:01	34.619	35.262	34.739	34.706	34.731	35.418	34.191	34.498	35.04	35.188	35.368	35.2	35.539	34.119	34.823	34.293	33.499	34.399
2017-08-07 22:00:01	34.744	35.199	34.801	34.519	34.731	35.294	34.191	34.374	34.791	35.25	35.306	35.2	35.477	34.182	34.511	34.169	33.125	34.462
2017-08-07 22:30:01	34.931	35.324	34.676	34.332	34.668	35.107	34.004	34.311	34.791	35.125	35.493	35.263	35.414	34.182	34.448	34.106	32.812	34.462
2017-08-07 23:00:01	34.931	35.324	34.739	34.207	34.918	35.107	33.942	34.623	34.791	35.001	35.493	35.2	35.352	34.307	34.511	34.044	32.438	34.462
2017-08-07 23:30:01	35.055	35.386	34.676	34.145	34.731	35.294	34.066	34.561	34.791	35.25	35.555	35.138	35.601	34.369	34.511	33.857	32.188	34.399
2017-08-08 00:00:01	34.931	35.386	34.614	34.02	34.793	35.356	33.879	34.436	34.604	35.188	35.68	35.263	35.352	34.431	34.511	33.919	31.876	34.462
2017-08-08 00:30:01	35.118	35.386	34.552	33.958	34.543	35.107	33.879	34.249	34.791	35.125	35.555	35.263	35.227	34.618	34.448	33.732	31.439	34.462
2017-08-08 01:00:01	35.18	35.386	34.489	33.896	34.731	35.231	33.817	34.249	34.666	35.125	35.555	35.263	35.227	34.618	34.323	33.732	31.251	34.587
2017-08-08 01:30:01	35.118	35.324	34.614	33.771	34.668	35.107	33.879	34.436	34.604	35.063	35.618	35.263	35.477	34.494	34.448	33.919	30.939	34.462
2017-08-08 02:00:01	35.118	35.386	34.489	33.708	34.606	35.231	34.004	34.561	34.666	35.125	35.431	35.325	35.539	34.556	34.511	33.732	30.752	34.337
2017-08-08 02:30:01	35.118	35.386	34.427	33.896	34.419	35.294	33.942	34.561	34.604	35.125	35.306	35.325	35.477	34.681	34.573	33.669	30.502	34.275
2017-08-08 03:00:01	35.118	35.324	34.427	33.771	34.356	35.418	33.942	34.498	34.666	35.25	35.555	35.263	35.414	34.743	34.511	33.794	30.252	34.462
2017-08-08 03:30:01	35.118	35.324	34.302	33.708	34.419	35.418	33.879	34.561	34.666	35.25	35.431	35.387	35.539	34.805	34.448	33.669	30.065	34.212
2017-08-08 04:00:01	35.118	35.386	34.364	33.646	34.419	35.294	33.879	34.686	34.604	35.25	35.431	35.263	35.477	34.805	34.573	33.669	29.94	34.337
2017-08-08 04:30:01	35.118	35.386	34.364	33.708	34.481	35.231	33.817	34.623	34.728	35.188	35.493	35.325	35.539	34.805	34.511	33.607	29.753	34.399
2017-08-08 05:00:01	35.118	35.324	34.364	33.584	34.543	35.169	33.755	34.623	34.666	35.25	35.368	35.2	35.352	34.805	34.511	33.357	29.628	34.275
2017-08-08 05:30:01	34.931	35.386	34.364	33.708	34.606	35.169	33.879	34.81	34.541	35.125	35.431	35.076	35.477	34.868	34.448	33.607	29.378	34.275
2017-08-08 06:00:01	35.304	35.324	34.427	33.584	34.543	35.107	34.004	34.498	34.791	35.125	35.493	35.263	35.414	34.743	34.261	33.794	29.19	34.587
2017-08-08 06:30:01	35.118	35.386	34.489	33.521	34.481	34.982	34.191	34.623	34.915	35.125	35.431	35.325	35.29	34.93	34.261	33.919	29.065	34.399
2017-08-08 07:00:01	35.18	35.449	34.552	33.521	34.481	34.982	34.129	34.561	34.853	35.125	35.431	35.2	35.227	34.868	34.448	34.231	28.941	34.524
2017-08-08 07:30:01	34.993	35.199	34.552	33.521	34.543	34.795	34.316	34.623	34.853	35.125	35.368	35.2	35.352	34.992	34.573	34.231	28.941	34.711
2017-08-08 08:00:01	35.055	35.199	34.739	33.646	34.606	34.67	34.378	34.81	34.915	35.25	35.493	35.263	35.477	35.117	34.823	34.106	29.065	34.462
2017-08-08 08:30:01	34.993	35.262	34.863	33.584	34.543	34.607	34.44	35.06	35.04	35.375	35.431	35.387	35.601	35.18	34.448	34.169	29.19	34.899
2017-08-08 09:00:01	34.868	35.324	35.051	33.584	34.543	34.607	34.565	35.372	35.165	35.312	35.368	35.45	35.726	35.367	34.448	34.106	29.44	35.023
2017-08-08 09:30:01	35.118	35.199	35.113	33.646	34.543	34.545	34.69	35.434	35.165	35.437	35.431	35.512	35.851	35.491	34.76	34.418	29.815	35.398
2017-08-08 10:00:01	35.118	35.199	35.3	33.833	34.731	34.607	34.752	35.808	35.352	35.499	35.618	35.637	36.038	35.554	34.948	34.668	30.127	35.523
2017-08-08 10:30:01	35.055	35.199	35.487	34.083	34.668	34.67	34.939	36.057	35.477	35.686	35.555	35.824	36.038	35.99	35.135	34.917	30.564	35.835
2017-08-08 11:00:01	35.304	35.324	35.674	34.394	34.793	34.857	35.25	36.307	35.601	35.749	35.743	35.948	36.1	36.115	35.197	35.167	30.939	35.835
2017-08-08 11:30:01	35.554	35.511	35.862	34.768	35.105	34.919	35.562	36.369	35.726	35.686	35.867	36.198	36.225	36.239	35.447	35.479	31.376	36.209
2017-08-08 12:00:01	35.678	35.636	36.111	35.142	35.167	35.107	35.811	36.619	35.851	35.811	35.93	36.385	36.474	36.489	35.697	35.728	31.813	36.458
2017-08-08 12:30:01	35.865	35.823	36.423	35.579	35.542	35.356	36.123	36.743	36.038	36.06	36.054	36.198	36.537	36.738	35.822	35.853	32.25	36.77
2017-08-08 13:00:01	36.114	36.072	36.735	35.953	35.791	35.543	36.372	36.868	36.225	36.309	36.304	36.634	36.724	36.863	36.134	36.102	32.687	36.957
2017-08-08 13:30:01	36.363	36.259	37.109	36.326	35.978	35.793	36.497	37.18	36.287	36.683	36.491	36.821	36.911	37.049	36.259	36.165	33.062	37.332
2017-08-08 14:00:01	36.612	36.446	37.296	36.7	36.353	36.042	36.621	37.055	36.412	36.932	36.74	37.07	36.973	37.361	36.633	36.414	33.499	37.269
2017-08-08 14:30:01	36.986	36.696	37.483	37.012	36.602	36.292	36.808	37.429	36.599	37.119	36.927	37.257	37.035	37.423	36.82	36.601	33.874	37.581
2017-08-08 15:00:01	36.986	36.82	37.545	37.261	36.727	36.479	36.808	37.304	36.786	37.244	36.989	37.257	37.035	37.548	37.07	36.601	34.186	37.519
2017-08-08 15:30:01	37.173	36.758	37.608	37.386	36.851	36.728	36.87	37.678	36.786	37.244	37.176	37.444	36.973	37.548	37.195	36.539	34.435	37.706
2017-08-08 16:00:01	37.297	36.82	37.545	37.51	36.976	36.791	36.933	37.741	36.911	37.368	37.301	37.444	36.911	38.046	37.07	36.539	34.81	38.142
2017-08-08 16:30:01	37.11	37.007	37.421	37.51	36.851	36.791	36.87	37.616	36.786	37.244	37.114	37.319	36.724	37.984	37.008	36.29	34.935	38.142
2017-08-08 17:00:01	36.986	36.696	36.984	37.386	36.664	36.666	36.808	37.429	36.724	36.745	36.927	36.946	36.599	37.797	36.82	36.102	34.997	38.018
2017-08-08 17:30:01	36.986	36.384	37.046	37.074	36.54	36.604	36.683	37.117	36.537	36.808	36.74	36.572	36.474	37.486	36.695	36.04	35.122	37.83
2017-08-08 18:00:01	36.861	36.134	36.61	36.763	36.415	36.292	36.683	36.868	36.35	36.558	36.491	36.198	36.287	37.361	36.446	35.915	35.184	37.643
2017-08-08 18:30:01	36.55	35.885	36.36	36.451	36.165	36.105	36.31	36.369	36.287	36.434	36.366	36.073	35.975	36.925	36.134	35.915	35.247	37.207
2017-08-08 19:00:01	36.301	35.698	36.236	36.015	35.854	35.855	36.06	36.057	36.1	36.122	36.117	35.761	35.975	36.676	35.884	35.728	35.122	36.396
2017-08-08 19:30:01	35.741	35.324	35.799	35.641	35.479	35.481	35.687	35.559	35.788	35.312	35.68	35.387	35.726	35.741	35.385	35.354	35.059	35.585
2017-08-08 20:00:01	35.304	35.075	35.3	35.329	35.043	35.231	35.313	34.997	35.477	35.063	35.431	35.138	35.726	35.18	34.948	35.167	34.872	35.148
2017-08-08 20:30:01	34.868	35.262	35.051	35.142	35.043	35.107	34.939	34.81	35.352	35.001	35.306	35.138	35.539	34.743	34.698	34.917	34.56	34.836
2017-08-08 21:00:01	34.993	35.199	34.863	34.955	34.98	34.982	34.814	34.561	35.102	35.125	35.306	35.138	35.601	34.556	34.573	34.792	34.373	34.649
2017-08-08 21:30:01	34.993	35.199	34.739	34.893	34.855	35.107	34.627	34.561	34.915	34.938	35.431	35.013	35.601	34.431	34.448	34.668	33.998	34.524
2017-08-08 22:00:01	34.868	35.012	34.801	34.768	34.793	34.795	34.503	34.186	34.915	35.063	35.431	35.076	35.477	34.494	34.198	34.605	33.686	34.587
2017-08-08 22:30:01	35.304	35.199	34.739	34.706	34.793	34.857	34.378	34.436	34.666	35.125	35.493	35.013	35.601	34.556	34.448	34.668	33.374	34.524
2017-08-08 23:00:01	35.118	35.262	34.614	34.644	34.793	35.044	34.378	34.498	34.791	35.063	35.555	35.2	35.477	34.556	34.198	34.668	33.062	34.524
2017-08-08 23:30:01	35.242	35.386	34.614	34.581	34.793	34.919	34.44	34.311	34.853	35.063	35.493	35.263	35.352	34.681	34.448	34.543	32.812	34.587
2017-08-09 00:00:01	35.367	35.386	34.739	34.457	34.793	34.857	34.316	34.623	34.853	35.125	35.555	35.263	35.414	34.681	34.261	34.481	32.563	34.587
2017-08-09 00:30:01	35.055	35.386	34.614	34.332	34.606	34.919	34.44	34.561	34.791	35.188	35.618	35.325	35.414	34.805	34.573	34.356	32.313	34.587
2017-08-09 01:00:01	35.18	35.511	34.676	34.27	34.543	35.044	34.378	34.498	34.728	35.188	35.555	35.325	35.414	34.868	34.448	34.106	32.063	34.649
2017-08-09 01:30:01	35.242	35.386	34.801	34.27	34.543	35.107	34.378	34.623	34.604	35.001	35.618	35.387	35.29	34.93	34.698	34.169	31.813	34.711
2017-08-09 02:00:01	35.367	35.262	34.614	34.27	34.606	35.107	34.503	34.686	34.666	35.063	35.555	35.387	35.352	34.992	34.323	34.169	31.626	34.587
2017-08-09 02:30:01	35.367	35.324	34.614	34.207	34.668	35.169	34.378	34.498	34.728	35.125	35.555	35.45	35.477	34.868	34.698	34.044	31.501	34.774
2017-08-09 03:00:01	35.304	35.324	34.801	34.145	34.481	35.107	34.378	34.873	34.666	35.188	35.618	35.387	35.601	34.992	34.448	34.169	31.314	34.649
2017-08-09 03:30:01	34.931	35.324	34.676	34.083	34.731	35.107	34.316	34.81	34.666	35.125	35.555	35.512	35.414	35.055	34.323	34.169	31.127	34.649
2017-08-09 04:00:01	35.304	35.324	34.614	34.02	34.731	35.044	34.316	34.873	34.666	35.188	35.618	35.512	35.352	34.868	34.698	34.169	31.002	34.587
2017-08-09 04:30:01	35.242	35.386	34.614	33.958	34.543	35.044	34.316	34.935	34.728	35.125	35.555	35.45	35.539	34.868	34.635	33.981	30.877	34.524
2017-08-09 05:00:01	35.242	35.262	34.614	33.833	34.668	34.919	34.378	35.06	34.666	35.001	35.555	35.512	35.477	34.93	34.448	33.981	30.814	34.649
2017-08-09 05:30:01	35.242	35.262	34.614	33.708	34.668	34.795	34.44	35.122	34.666	35.125	35.555	35.325	35.539	34.93	34.261	34.044	30.627	34.524
2017-08-09 06:00:01	35.304	35.324	34.863	33.708	34.606	34.919	34.565	35.122	34.978	35.188	35.555	35.574	35.352	34.992	34.511	34.293	30.627	34.774
2017-08-09 06:30:01	35.304	35.262	34.988	33.771	34.668	34.857	34.627	34.997	35.04	35.188	35.431	35.574	35.414	34.992	34.511	34.543	30.44	34.774
2017-08-09 07:00:01	35.304	35.262	35.051	33.958	34.481	34.795	34.565	34.935	35.04	35.25	35.618	35.512	35.414	35.055	34.573	34.356	30.377	34.836
2017-08-09 07:30:01	35.304	35.324	35.113	33.833	34.481	34.67	34.752	35.06	35.102	35.25	35.68	35.512	35.352	35.055	35.01	34.543	30.315	34.711
2017-08-09 08:00:01	35.367	35.262	35.238	33.896	34.543	34.545	34.752	35.184	35.04	35.25	35.493	35.512	35.539	35.055	34.698	34.668	30.377	34.961
2017-08-09 08:30:01	35.367	35.262	35.425	33.958	34.606	34.483	34.877	35.372	35.165	35.437	35.493	35.512	35.539	35.18	34.76	34.792	30.564	35.148
2017-08-09 09:00:01	35.367	35.386	35.55	34.02	34.731	34.545	35.001	35.683	35.165	35.499	35.618	35.637	35.726	35.491	34.698	34.98	30.752	35.398
2017-08-09 09:30:01	35.491	35.324	35.799	34.27	34.855	34.545	35.188	36.057	35.539	35.562	35.618	35.824	35.788	35.803	35.135	35.167	31.002	35.647
2017-08-09 10:00:01	35.678	35.324	36.049	34.457	34.918	34.67	35.313	36.182	35.788	35.624	35.618	35.886	35.913	36.052	35.26	35.479	31.564	35.959
2017-08-09 10:30:01	35.927	35.449	36.236	34.706	35.167	34.919	35.687	36.681	35.975	35.873	35.805	36.26	36.1	36.364	35.572	35.853	31.751	36.271
2017-08-09 11:00:01	36.239	35.573	36.423	35.142	35.417	35.231	35.998	36.868	36.225	35.935	35.93	36.509	36.35	36.676	35.946	36.102	32.063	36.458
2017-08-09 11:30:01	36.363	35.823	36.672	35.579	35.729	35.481	36.372	37.055	36.412	36.06	36.117	36.821	36.412	36.925	36.259	36.352	32.5	36.833
2017-08-09 12:00:01	36.675	36.072	36.984	35.953	35.916	35.793	36.683	37.055	36.724	36.496	36.304	37.07	36.661	37.112	36.571	36.539	32.937	37.02
2017-08-09 12:30:01	36.861	36.322	37.233	36.389	36.165	36.105	36.933	37.304	36.911	36.745	36.553	37.195	36.724	37.112	36.695	36.601	33.312	37.394
2017-08-09 13:00:01	37.048	36.446	37.608	36.763	36.415	36.292	37.057	37.429	37.035	36.995	36.802	37.382	36.911	37.423	36.883	36.601	33.624	37.519
2017-08-09 13:30:01	37.235	36.696	37.608	37.074	36.789	36.479	37.182	37.678	37.222	37.119	37.114	37.569	36.848	37.361	37.07	36.601	33.998	37.643
2017-08-09 14:00:01	37.422	36.696	37.732	37.386	37.039	36.791	37.493	37.803	37.098	37.493	37.239	37.631	36.911	37.61	37.257	36.664	34.373	37.83
2017-08-09 14:30:01	37.422	36.945	37.919	37.635	37.288	37.04	37.68	37.741	37.409	37.617	37.239	37.693	36.973	37.61	37.694	36.788	34.685	38.267
2017-08-09 15:00:01	37.422	36.758	37.795	37.822	37.226	37.102	37.742	37.865	37.16	37.617	37.114	37.569	36.911	37.548	37.756	36.726	35.059	38.392
2017-08-09 15:30:01	36.612	36.134	37.109	37.323	36.602	36.604	37.368	37.367	36.599	37.057	36.491	36.821	36.35	37.174	36.945	36.29	35.122	37.519
2017-08-09 16:00:01	36.363	35.698	36.423	36.825	36.228	36.292	36.808	36.743	36.287	36.372	36.054	36.011	35.975	36.676	36.508	35.853	34.997	36.833
2017-08-09 16:30:01	36.176	35.386	36.173	36.326	36.041	35.855	36.247	36.182	36.1	35.873	35.992	35.637	35.913	36.115	36.071	35.728	34.997	35.897
2017-08-09 17:00:01	35.99	35.324	35.986	35.953	35.791	35.73	35.749	35.87	35.913	35.499	35.805	35.387	36.1	35.803	35.884	35.479	35.059	35.647
2017-08-09 17:30:01	35.865	35.199	36.049	35.828	35.666	35.418	35.437	35.621	35.851	35.562	35.743	35.263	35.726	35.554	35.572	35.416	34.935	35.647
2017-08-09 18:00:01	35.741	35.199	35.862	35.516	35.479	35.294	35.375	35.309	35.726	35.499	35.68	35.325	35.664	35.429	35.447	35.354	34.81	35.647
2017-08-09 18:30:01	35.429	35.262	35.862	35.329	35.354	35.294	35.25	35.122	35.539	35.312	35.68	35.263	35.477	35.491	35.26	35.354	34.623	35.523
2017-08-09 19:00:01	35.367	35.324	35.612	35.329	35.354	35.107	35.313	35.06	35.414	35.188	35.618	35.325	35.664	35.429	35.072	35.292	34.435	35.148
2017-08-09 19:30:01	35.18	35.137	35.425	35.142	35.167	35.044	35.188	34.935	35.352	35.063	35.368	35.263	35.477	35.367	35.01	35.229	34.311	34.961
2017-08-09 20:00:01	35.242	35.262	35.238	35.018	35.167	34.919	35.064	35.06	35.29	35.188	35.368	35.263	35.664	35.367	34.885	35.292	33.998	35.086
2017-08-09 20:30:01	35.367	35.324	35.3	34.955	35.23	34.982	35.064	35.184	35.227	35.25	35.493	35.325	35.788	35.429	34.948	35.292	33.811	35.086
2017-08-09 21:00:01	35.367	35.449	35.238	34.893	35.167	35.044	34.877	35.184	35.165	35.375	35.431	35.325	35.788	35.491	34.948	35.229	33.624	35.086
2017-08-09 21:30:01	35.242	35.449	35.238	34.893	35.105	35.418	34.877	35.122	35.102	35.25	35.431	35.387	35.788	35.429	34.823	35.042	33.437	35.086
2017-08-09 22:00:01	35.304	35.324	35.175	34.768	34.98	35.169	34.814	35.372	35.04	35.188	35.431	35.387	35.788	35.429	34.823	35.167	33.249	35.086
2017-08-09 22:30:01	35.429	35.386	35.175	34.644	35.167	34.919	34.69	35.184	35.04	35.25	35.431	35.387	35.851	35.367	34.635	34.98	33	35.023
2017-08-09 23:00:01	35.491	35.573	35.238	34.644	35.105	34.982	34.752	35.247	34.915	35.188	35.431	35.45	35.788	35.242	34.885	34.98	32.812	35.086
2017-08-09 23:30:01	35.242	35.511	35.113	34.519	34.98	34.857	34.752	35.06	34.978	35.25	35.555	35.512	35.601	35.242	34.698	34.98	32.563	34.899
2017-08-10 00:00:01	35.429	35.449	35.113	34.519	34.98	34.795	34.752	35.06	34.915	35.188	35.555	35.512	35.788	35.242	34.573	34.855	32.5	35.023
2017-08-10 00:30:01	35.429	35.573	35.113	34.394	34.98	34.732	34.69	35.122	34.978	35.312	35.493	35.512	35.601	35.367	34.573	34.792	32.375	34.899
2017-08-10 01:00:01	35.367	35.449	35.113	34.332	34.855	34.795	34.627	35.184	34.915	35.25	35.431	35.574	35.601	35.367	34.511	34.792	32.375	34.836
2017-08-10 01:30:01	35.367	35.573	35.175	34.27	34.731	34.795	34.752	35.184	34.978	35.188	35.493	35.574	35.601	35.304	34.511	34.792	32.25	34.899
2017-08-10 02:00:01	35.304	35.573	35.238	34.207	34.731	34.857	34.69	35.184	35.04	35.188	35.493	35.574	35.601	35.367	34.573	34.855	32.188	34.836
2017-08-10 02:30:01	35.304	35.573	35.113	34.207	34.731	34.857	34.627	35.247	34.978	35.25	35.618	35.699	35.601	35.429	34.885	34.855	32.188	34.961
2017-08-10 03:00:01	35.242	35.511	35.113	34.145	34.731	34.795	34.627	35.184	35.04	35.25	35.618	35.699	35.664	35.367	34.76	34.792	32.063	34.836
2017-08-10 03:30:01	35.242	35.573	35.175	34.02	34.793	35.044	34.69	35.309	35.102	35.25	35.493	35.637	35.726	35.304	34.948	34.73	31.938	34.899
2017-08-10 04:00:01	35.304	35.573	34.988	34.02	34.855	35.107	34.627	35.184	35.04	35.125	35.493	35.574	35.539	35.429	34.885	34.73	31.751	34.836
2017-08-10 04:30:01	35.367	35.386	35.051	33.958	34.855	34.982	34.627	35.122	34.978	35.188	35.493	35.574	35.664	35.117	34.948	34.73	31.751	34.899
2017-08-10 05:00:01	35.367	35.449	35.051	33.896	34.793	34.982	34.69	35.247	34.915	35.312	35.431	35.637	35.601	35.242	34.885	34.668	31.876	34.836
2017-08-10 05:30:01	35.304	35.449	34.988	33.896	34.731	34.857	34.752	35.247	34.915	35.25	35.555	35.574	35.477	35.242	34.823	34.792	31.751	34.836
2017-08-10 06:00:01	35.367	35.511	35.238	33.833	34.918	34.982	34.814	35.06	35.04	35.25	35.555	35.637	35.601	35.117	34.76	34.792	31.501	34.774
2017-08-10 06:30:01	35.304	35.511	35.363	33.896	34.855	34.857	34.814	35.122	35.102	35.312	35.555	35.699	35.664	35.055	35.01	34.917	31.314	35.086
2017-08-10 07:00:01	35.118	35.386	35.363	33.958	34.918	34.67	34.814	35.184	35.165	35.125	35.493	35.574	35.601	35.18	35.26	34.917	31.314	35.148
2017-08-10 07:30:01	34.931	35.449	35.238	33.896	34.855	34.732	34.814	35.06	35.165	35.312	35.493	35.512	35.664	35.367	34.885	35.042	31.314	35.148
2017-08-10 08:00:01	35.055	35.449	35.3	33.771	34.793	34.67	34.877	35.309	35.227	35.562	35.493	35.512	35.601	35.616	34.948	35.042	31.189	35.211
2017-08-10 08:30:01	35.18	35.449	35.425	33.896	34.855	34.607	35.064	35.621	35.352	35.624	35.431	35.574	35.664	35.616	34.948	35.104	31.189	35.46
2017-08-10 09:00:01	35.304	35.449	35.55	34.083	34.98	34.545	35.001	35.746	35.414	35.437	35.493	35.637	35.788	35.616	35.072	35.167	31.314	35.647
2017-08-10 09:30:01	35.304	35.573	35.674	34.145	35.043	34.732	35.126	35.808	35.477	35.562	35.493	35.699	35.851	35.741	35.197	35.292	31.626	35.71
2017-08-10 10:00:01	35.616	35.573	35.737	34.332	35.292	34.67	35.25	35.995	35.664	35.562	35.431	35.824	35.913	35.928	35.322	35.416	31.813	35.647
2017-08-10 10:30:01	35.741	35.636	35.924	34.457	35.23	34.607	35.313	36.12	35.788	35.686	35.431	35.886	36.038	35.99	35.322	35.541	31.813	35.959
2017-08-10 11:00:01	35.927	35.698	36.111	34.644	35.354	34.67	35.5	36.245	35.913	35.749	35.493	36.073	36.35	36.177	35.447	35.666	31.938	36.334
2017-08-10 11:30:01	35.616	35.636	36.298	34.893	35.292	34.857	35.749	36.182	36.038	35.873	35.618	36.26	36.412	36.426	35.759	35.791	32.188	36.146
2017-08-10 12:00:01	35.927	35.636	36.423	35.018	35.292	34.919	35.874	36.494	36.1	35.873	35.805	36.447	36.35	36.676	35.759	35.915	32.313	36.583
2017-08-10 12:30:01	36.239	35.76	36.672	35.267	35.604	34.919	36.06	36.556	36.225	35.998	35.805	36.572	36.412	36.738	35.946	35.978	32.5	36.583
2017-08-10 13:00:01	36.488	35.823	36.859	35.454	35.666	35.044	36.247	36.619	36.412	36.247	36.054	36.759	36.599	36.8	36.071	36.165	32.812	36.645
2017-08-10 13:30:01	36.612	36.01	37.296	35.766	35.916	35.169	36.621	36.93	36.661	36.496	36.366	37.133	36.661	37.174	36.321	36.414	33.062	36.895
2017-08-10 14:00:01	36.924	36.322	37.67	36.264	36.165	35.481	37.119	37.242	36.973	36.932	36.678	37.506	36.848	37.423	36.758	36.664	33.374	37.394
2017-08-10 14:30:01	37.297	36.509	37.857	36.638	36.353	35.855	37.244	37.242	37.035	37.306	36.865	37.693	36.973	37.735	36.945	36.664	33.686	37.768
2017-08-10 15:00:01	36.924	36.446	37.483	36.7	36.415	35.855	37.244	37.18	36.848	37.057	36.615	37.382	36.786	37.423	36.883	36.414	33.936	37.581
2017-08-10 15:30:01	36.675	36.134	37.046	36.451	36.165	35.73	36.808	36.806	36.412	36.683	36.054	36.759	36.474	36.8	36.446	36.102	34.061	36.895
2017-08-10 16:00:01	36.176	35.698	36.548	36.077	35.916	35.543	36.247	36.057	36.1	35.998	35.68	36.011	36.225	36.177	36.071	35.791	34.123	36.271
2017-08-10 16:30:01	35.927	35.636	36.111	35.766	35.791	35.418	35.749	35.683	35.913	35.749	35.368	35.699	35.913	35.741	35.697	35.603	33.998	36.022
2017-08-10 17:00:01	35.678	35.449	35.924	35.516	35.791	35.356	35.562	35.434	35.601	35.686	35.244	35.512	35.913	35.554	35.572	35.541	33.936	36.022
2017-08-10 17:30:01	35.616	35.386	35.799	35.329	35.729	35.356	35.437	35.122	35.601	35.499	35.181	35.761	35.851	35.616	35.447	35.479	33.874	35.897
2017-08-10 18:00:01	35.491	35.449	35.674	35.142	35.542	35.294	35.375	35.372	35.477	35.312	35.181	35.45	35.788	35.554	35.322	35.479	33.874	35.71
2017-08-10 18:30:01	35.304	35.262	35.425	34.955	35.354	35.169	35.25	35.247	35.227	35.125	35.244	35.263	35.726	35.429	35.197	35.292	33.624	35.335
2017-08-10 19:00:01	35.367	35.324	35.175	34.644	35.043	35.231	35.001	35.122	34.915	35.001	35.181	35.138	35.601	35.117	34.823	35.167	33.374	35.211
2017-08-10 19:30:01	35.118	35.324	35.113	34.519	35.23	35.356	34.877	34.997	34.791	35.001	35.181	35.2	35.664	35.117	34.76	34.98	33.062	35.023
2017-08-10 20:00:01	35.118	35.324	35.113	34.457	35.23	35.418	34.814	35.247	34.728	35.125	35.306	35.387	35.788	35.242	34.76	34.917	32.875	35.023
2017-08-10 20:30:01	35.304	35.324	35.051	34.519	35.23	35.606	34.69	35.184	34.791	35.312	35.368	35.45	35.975	35.18	34.698	34.792	32.687	35.086
2017-08-10 21:00:01	35.242	35.324	35.238	34.519	35.167	35.668	34.69	35.06	34.853	35.25	35.306	35.512	36.038	35.18	34.76	34.792	32.5	35.023
2017-08-10 21:30:01	35.367	35.386	35.238	34.457	35.292	35.668	34.752	35.06	34.853	35.312	35.431	35.512	35.975	35.242	34.885	34.73	32.25	34.961
2017-08-10 22:00:01	35.429	35.324	35.175	34.394	34.98	35.73	34.565	35.06	34.791	35.312	35.306	35.512	35.913	35.117	34.698	34.73	32.063	35.023
2017-08-10 22:30:01	35.304	35.511	35.175	34.332	34.98	35.668	34.627	34.935	34.853	35.375	35.431	35.512	35.913	35.367	34.823	34.605	31.876	34.899
2017-08-10 23:00:01	35.367	35.573	35.175	34.394	34.98	35.73	34.565	35.06	34.853	35.375	35.431	35.637	35.726	35.18	34.885	34.543	31.751	34.961
2017-08-10 23:30:01	35.429	35.573	35.113	34.332	34.918	35.855	34.565	35.122	34.666	35.25	35.431	35.45	35.851	35.304	34.948	34.543	31.501	34.961
2017-08-11 00:00:01	35.304	35.449	35.238	34.27	34.98	35.73	34.565	35.06	34.666	35.25	35.431	35.574	35.851	35.367	34.885	34.356	31.189	34.899
2017-08-11 00:30:01	35.367	35.449	35.175	34.27	34.793	35.668	34.565	35.184	34.728	35.375	35.431	35.574	35.726	35.367	34.823	34.418	30.939	34.899
2017-08-11 01:00:01	35.304	35.511	35.175	34.332	34.793	35.668	34.565	35.122	34.791	35.375	35.431	35.574	35.851	35.429	34.885	34.418	30.939	34.899
2017-08-11 01:30:01	35.18	35.511	35.175	34.394	34.918	35.855	34.565	35.184	34.791	35.25	35.431	35.637	35.726	35.304	34.948	34.481	30.814	34.961
2017-08-11 02:00:01	35.304	35.573	35.175	34.27	34.855	35.73	34.69	35.309	34.853	35.375	35.431	35.574	35.788	35.367	34.948	34.356	30.627	34.961
2017-08-11 02:30:01	35.429	35.386	35.175	34.207	34.855	35.793	34.565	35.247	34.853	35.375	35.493	35.574	35.788	35.367	35.072	34.481	30.564	34.961
2017-08-11 03:00:01	35.367	35.386	35.175	34.145	34.793	35.73	34.69	35.434	34.853	35.312	35.493	35.637	35.788	35.304	34.885	34.356	30.377	34.899
2017-08-11 03:30:01	35.429	35.386	35.113	34.083	34.855	35.73	34.752	34.997	34.915	35.312	35.493	35.637	35.788	35.055	34.448	34.356	30.127	34.961
2017-08-11 04:00:01	35.429	35.262	35.113	34.02	34.918	35.668	34.69	35.122	34.791	35.375	35.493	35.637	35.664	35.242	34.948	34.418	29.877	34.836
2017-08-11 04:30:01	35.429	35.386	35.113	34.02	34.98	35.606	34.752	35.06	34.853	35.375	35.493	35.699	35.726	35.18	34.698	34.481	29.69	34.836
2017-08-11 05:00:01	35.367	35.324	35.113	33.958	34.98	35.668	34.627	35.184	34.666	35.375	35.493	35.574	35.726	35.367	34.76	34.293	29.69	34.961
2017-08-11 05:30:01	35.304	35.511	35.175	33.896	34.98	35.606	34.69	35.122	34.604	35.25	35.431	35.512	35.601	35.18	34.635	34.293	29.753	34.836
2017-08-11 06:00:01	35.429	35.324	35.175	33.896	34.918	35.606	34.565	35.122	34.666	35.25	35.493	35.574	35.477	35.18	34.823	34.418	29.503	34.836
2017-08-11 06:30:01	35.554	35.386	35.238	33.896	34.855	35.543	34.69	35.122	34.791	35.125	35.306	35.637	35.726	35.117	34.885	34.481	29.19	34.899
2017-08-11 07:00:01	35.865	35.262	35.363	33.896	34.793	35.169	34.752	35.06	34.853	35.25	35.244	35.574	35.477	35.242	34.885	34.605	29.128	34.899
2017-08-11 07:30:01	35.741	35.386	35.238	33.833	34.793	34.982	34.752	35.122	35.04	35.312	35.431	35.574	35.601	35.367	35.072	34.668	29.128	35.086
2017-08-11 08:00:01	35.927	35.449	35.612	33.958	34.98	35.107	34.752	35.247	35.102	35.375	35.493	35.574	35.788	35.242	35.135	34.668	29.19	34.836
2017-08-11 08:30:01	35.741	35.386	35.612	34.02	34.918	34.919	34.877	35.496	35.29	35.437	35.618	35.637	35.913	35.616	35.26	34.855	29.378	35.211
2017-08-11 09:00:01	35.927	35.262	35.612	34.145	34.98	34.795	34.939	35.683	35.352	35.437	35.618	35.824	36.163	35.803	35.26	34.792	29.628	35.398
2017-08-11 09:30:01	35.927	35.511	35.799	34.27	35.105	34.795	35.001	35.933	35.477	35.499	35.555	35.948	36.038	35.865	35.509	34.98	29.94	35.772
2017-08-11 10:00:01	36.176	35.449	35.986	34.457	35.167	34.919	35.188	36.182	35.788	35.624	35.618	36.135	36.1	36.115	35.634	35.229	30.377	35.959
2017-08-11 10:30:01	36.239	35.449	36.236	34.706	35.167	34.982	35.375	36.369	35.975	35.749	35.743	36.322	36.287	36.364	35.759	35.416	30.814	36.271
2017-08-11 11:00:01	36.363	35.511	36.423	34.955	35.354	34.919	35.749	36.556	36.1	35.935	35.743	36.572	36.412	36.613	36.009	35.666	31.314	36.521
2017-08-11 11:30:01	36.675	35.76	36.61	35.392	35.542	35.231	35.998	36.619	36.35	36.06	35.867	36.821	36.412	36.863	36.196	35.915	31.689	36.833
2017-08-11 12:00:01	36.861	35.885	36.922	35.828	35.729	35.294	36.247	36.93	36.537	36.372	36.241	37.133	36.474	36.987	36.446	36.165	32.063	37.144
2017-08-11 12:30:01	37.11	36.134	37.109	36.202	35.729	35.668	36.559	37.055	36.786	36.621	36.366	37.382	36.724	37.174	36.695	36.352	32.438	37.456
2017-08-11 13:00:01	37.235	36.259	37.421	36.638	36.103	35.98	37.057	37.429	37.035	36.808	36.615	37.693	36.911	37.423	36.945	36.477	32.875	37.768
2017-08-11 13:30:01	37.36	36.633	37.545	37.074	36.477	36.229	37.306	37.803	37.409	37.431	36.802	38.192	37.035	37.548	37.382	36.539	33.374	38.08
2017-08-11 14:00:01	37.733	36.696	37.732	37.572	36.727	36.479	37.929	37.865	37.347	37.866	36.989	38.192	37.222	37.922	37.756	36.664	34.061	38.392
2017-08-11 14:30:01	37.982	37.069	37.795	37.884	37.101	36.853	38.614	38.364	37.409	38.178	37.176	38.441	37.285	38.296	38.006	36.539	34.872	38.891
2017-08-11 15:00:01	37.92	37.443	37.795	38.258	37.413	37.29	39.298	38.738	37.534	38.551	37.363	38.503	37.472	38.607	38.256	36.477	35.621	39.327
2017-08-11 15:30:01	38.106	37.381	37.982	38.444	37.6	37.477	39.921	38.863	37.783	38.925	37.239	38.628	37.222	38.856	38.505	36.477	36.245	39.514
2017-08-11 16:00:01	37.982	37.007	38.044	38.444	37.288	37.414	40.045	38.551	37.409	38.987	36.802	38.192	37.16	38.919	38.256	36.227	36.682	39.14
2017-08-11 16:30:01	37.795	36.633	37.795	38.133	36.851	37.227	39.796	38.177	37.035	38.551	36.428	37.506	36.661	38.545	37.756	35.915	36.869	38.392
2017-08-11 17:00:01	37.484	36.322	37.296	37.884	36.789	37.102	39.485	37.99	36.724	38.24	36.304	36.946	36.225	38.046	37.507	35.853	36.994	38.08
2017-08-11 17:30:01	37.546	36.571	37.171	37.697	36.976	37.227	39.298	37.928	36.474	38.178	36.428	36.759	36.287	37.922	37.257	35.791	37.056	38.392
2017-08-11 18:00:01	37.546	36.571	36.922	37.448	36.914	37.102	39.174	37.616	36.412	38.302	36.366	36.322	36.412	37.423	37.008	35.791	37.119	38.329
2017-08-11 18:30:01	37.297	36.134	36.672	37.074	36.602	36.915	38.676	37.055	36.35	37.742	36.054	35.824	36.038	36.489	36.633	35.541	37.181	37.456
2017-08-11 19:00:01	36.799	35.823	36.049	36.576	36.353	36.541	37.68	36.494	36.038	37.181	35.93	35.387	35.788	35.554	36.259	35.479	37.056	36.458
2017-08-11 19:30:01	36.426	35.511	35.612	36.202	36.103	36.229	36.87	35.683	35.726	36.309	35.618	35.138	35.601	34.681	35.634	35.479	36.869	35.71
2017-08-11 20:00:01	35.99	34.95	35.425	35.828	35.729	35.793	35.562	35.434	35.477	35.188	35.368	34.889	35.539	33.932	35.01	35.292	36.37	35.46
2017-08-11 20:30:01	35.865	34.7	34.988	35.579	35.417	35.606	34.814	35.06	35.477	34.502	35.181	34.639	35.539	33.621	34.635	35.167	36.12	34.774
2017-08-11 21:00:01	35.554	34.7	34.739	35.267	35.23	35.543	34.253	34.623	35.29	34.253	35.181	34.826	35.664	33.433	34.198	34.98	35.684	34.462
2017-08-11 21:30:01	35.429	34.825	34.614	35.08	35.292	35.543	33.63	34.311	35.102	34.44	35.181	34.764	35.664	33.496	34.073	34.855	35.309	34.275
2017-08-11 22:00:01	35.429	35.012	34.489	34.893	35.354	35.543	33.131	33.999	35.04	34.627	35.181	34.889	35.664	33.496	33.824	34.668	34.935	34.087
2017-08-11 22:30:01	35.242	35.199	34.552	34.706	35.23	35.418	32.819	33.999	34.915	34.814	35.057	34.889	35.664	33.496	33.886	34.605	34.56	34.025
2017-08-11 23:00:01	35.367	35.199	34.614	34.519	35.292	35.356	32.757	33.937	34.791	34.938	35.244	34.889	35.539	33.558	33.699	34.481	34.186	33.775
2017-08-11 23:30:01	35.429	35.199	34.552	34.519	35.105	35.294	32.445	33.875	34.978	35.063	35.244	34.951	35.539	33.558	33.699	34.418	33.811	33.775
2017-08-12 00:00:01	35.491	35.199	34.552	34.457	35.167	35.294	32.632	33.75	34.791	34.938	35.244	34.951	35.664	33.683	33.699	34.418	33.561	33.713
2017-08-12 00:30:01	35.367	35.262	34.552	34.394	35.105	35.294	32.508	33.875	34.915	35.001	35.244	35.076	35.664	33.87	33.886	34.356	33.249	33.775
2017-08-12 01:00:01	35.429	35.262	34.552	34.394	35.043	35.231	32.632	33.999	34.915	35.001	35.181	34.951	35.664	33.808	33.886	34.293	33	33.838
2017-08-12 01:30:01	35.554	35.324	34.614	34.394	34.793	35.231	32.445	34.186	34.791	35.063	35.368	34.889	35.788	34.057	33.886	34.356	32.812	33.838
2017-08-12 02:00:01	35.678	35.262	34.614	34.332	34.855	35.169	32.819	34.124	34.791	35.001	35.431	35.013	35.975	34.182	33.949	34.293	32.687	33.838
2017-08-12 02:30:01	35.491	35.262	34.427	34.27	34.98	35.231	32.632	34.249	34.791	35.001	35.306	35.138	35.913	34.307	34.073	34.418	32.5	33.838
2017-08-12 03:00:01	35.429	35.262	34.614	34.207	34.98	35.294	32.57	34.249	34.853	34.938	35.244	35.076	35.913	34.431	34.073	34.481	32.375	33.9
2017-08-12 03:30:01	35.491	35.386	34.676	34.207	34.918	35.107	32.632	34.374	34.853	35.001	35.368	35.076	35.913	34.431	33.886	34.481	32.188	34.212
2017-08-12 04:00:01	35.554	35.386	34.676	34.145	34.918	35.169	32.882	34.374	34.853	34.938	35.244	35.138	35.913	34.494	34.073	34.481	32.063	34.15
2017-08-12 04:30:01	35.554	35.449	34.739	34.083	34.793	34.982	32.944	34.436	34.791	34.938	35.306	35.138	35.975	34.431	34.011	34.481	31.938	33.963
2017-08-12 05:00:01	35.491	35.386	34.552	34.083	34.793	35.107	33.131	34.436	34.853	35.001	35.244	35.138	35.851	34.556	34.073	34.481	31.813	34.025
2017-08-12 05:30:01	35.554	35.262	34.614	34.02	34.855	34.982	33.069	34.623	34.853	34.876	35.306	35.138	35.726	34.494	34.261	34.418	31.813	34.087
2017-08-12 06:00:01	35.678	35.324	35.051	34.02	35.043	34.982	33.568	34.561	34.915	34.938	35.431	35.2	35.726	34.556	34.011	34.543	31.751	34.337
2017-08-12 06:30:01	35.678	35.386	35.3	34.145	35.542	34.795	33.63	34.498	34.978	34.938	35.431	35.325	35.726	34.494	34.198	34.605	31.751	34.337
2017-08-12 07:00:01	35.242	35.262	35.113	34.27	35.604	34.857	33.942	34.623	35.04	35.001	35.493	35.263	35.975	34.618	34.323	34.605	31.751	34.399
2017-08-12 07:30:01	35.242	35.386	35.113	34.27	35.666	34.795	33.942	34.561	35.102	35.188	35.431	35.263	35.788	34.618	34.323	34.605	31.813	34.524
2017-08-12 08:00:01	35.491	35.324	35.113	34.27	35.916	34.732	34.191	34.686	35.227	35.063	35.368	35.387	35.726	34.618	34.573	34.73	31.876	34.649
2017-08-12 08:30:01	35.554	35.324	35.3	34.27	35.978	34.607	34.253	34.935	35.352	35.063	35.493	35.387	35.726	34.93	34.635	34.917	32.063	34.649
2017-08-12 09:00:01	35.741	35.324	35.363	34.332	35.729	34.607	34.565	35.372	35.601	35.188	35.555	35.574	35.975	35.18	34.76	35.104	32.313	34.836
2017-08-12 09:30:01	35.99	35.386	35.487	34.457	35.854	34.732	34.752	35.496	35.477	35.437	35.68	35.886	36.038	35.304	34.885	35.354	32.438	35.211
2017-08-12 10:00:01	36.114	35.511	35.737	34.644	35.666	34.732	35.001	35.621	35.975	35.562	35.68	36.26	36.038	35.616	35.135	35.541	32.625	35.335
2017-08-12 10:30:01	36.426	35.636	36.049	34.893	36.228	34.919	35.25	35.995	36.1	35.811	35.867	36.572	36.225	35.678	35.509	35.791	32.875	35.897
2017-08-12 11:00:01	36.55	35.823	36.36	35.205	36.353	35.107	35.562	36.307	36.35	36.185	35.93	36.759	36.412	36.115	35.634	35.978	33.125	36.209
2017-08-12 11:30:01	36.675	36.01	36.61	35.579	36.415	35.606	35.874	36.432	36.474	36.496	36.054	37.008	36.661	36.302	35.884	36.04	33.499	36.458
2017-08-12 12:00:01	37.11	36.134	36.797	35.953	36.415	35.793	36.06	36.681	36.599	36.808	36.054	37.133	36.724	36.489	36.196	36.102	33.811	36.708
2017-08-12 12:30:01	37.297	36.384	37.171	36.326	36.664	36.105	36.434	36.806	36.786	37.181	36.366	37.444	36.973	36.925	36.508	36.227	34.435	37.02
2017-08-12 13:00:01	37.36	36.696	37.358	36.763	36.851	36.354	36.559	36.993	36.973	37.431	36.491	37.382	36.911	36.987	36.758	36.165	34.872	37.082
2017-08-12 13:30:01	37.36	36.758	37.483	37.074	36.976	36.479	36.683	36.993	36.848	37.306	36.491	37.257	36.911	36.987	36.883	36.227	35.372	37.207
2017-08-12 14:00:01	37.36	36.571	37.296	37.199	36.976	36.416	36.559	36.681	36.661	37.244	36.428	37.133	36.973	36.738	36.883	35.978	35.684	37.207
2017-08-12 14:30:01	37.484	36.633	37.233	37.323	36.976	36.666	36.683	36.743	36.786	37.368	36.428	37.133	36.911	36.8	37.008	36.102	36.058	37.02
2017-08-12 15:00:01	37.297	36.758	37.233	37.51	37.226	36.791	36.683	36.868	36.848	37.617	36.428	37.382	36.911	36.738	37.07	36.102	36.37	37.269
2017-08-12 15:30:01	37.484	36.82	37.233	37.572	37.101	36.853	36.683	36.993	36.973	37.555	36.366	37.257	36.848	36.738	37.132	36.102	36.682	37.332
2017-08-12 16:00:01	37.36	36.82	37.171	37.572	37.163	36.978	36.683	36.868	36.724	37.493	36.491	37.133	36.724	36.8	37.008	36.102	36.932	37.269
2017-08-12 16:30:01	37.048	36.384	36.735	37.386	36.727	36.666	36.559	36.681	36.412	37.306	35.867	36.821	36.537	36.551	36.633	35.791	36.994	37.082
2017-08-12 17:00:01	37.048	36.259	36.423	36.949	36.54	36.416	36.559	36.494	36.1	36.995	35.431	36.385	36.35	36.177	36.383	35.728	36.807	36.833
2017-08-12 17:30:01	37.048	36.384	36.236	36.763	36.415	36.229	36.933	36.369	36.038	36.932	35.493	36.198	36.225	36.8	36.196	35.853	36.994	37.082
2017-08-12 18:00:01	37.048	36.384	36.236	36.638	36.353	36.105	37.182	36.432	36.1	36.87	35.555	35.948	36.038	36.738	36.134	35.791	37.056	36.957
2017-08-12 18:30:01	36.675	36.446	36.111	36.451	36.228	35.98	37.119	36.057	36.1	36.621	35.555	35.699	36.1	36.302	36.196	35.728	36.994	36.708
2017-08-12 19:00:01	36.55	36.259	35.986	36.264	35.854	35.793	36.683	35.87	35.975	35.935	35.618	35.512	35.788	35.554	36.009	35.603	36.932	36.209
2017-08-12 19:30:01	36.426	35.636	35.737	35.89	36.165	35.668	36.123	35.621	35.851	35.063	35.493	35.325	35.788	35.18	35.759	35.354	36.807	35.273
2017-08-12 20:00:01	35.927	35.199	35.363	35.516	35.978	35.668	35.375	35.247	35.601	34.689	35.368	35.138	35.664	34.805	35.385	35.229	36.37	35.273
2017-08-12 20:30:01	35.616	35.137	35.238	35.329	35.791	35.793	34.814	35.06	35.477	34.627	35.493	35.076	35.664	34.618	35.072	35.104	35.933	34.836
2017-08-12 21:00:01	35.491	35.137	35.051	35.08	35.729	35.73	34.44	34.873	35.414	34.627	35.555	35.076	35.726	34.556	34.885	34.855	35.496	34.836
2017-08-12 21:30:01	35.367	35.075	34.988	35.018	35.666	35.668	34.191	34.623	35.414	34.564	35.555	35.076	35.664	34.494	34.698	34.792	35.184	34.649
2017-08-12 22:00:01	35.429	35.137	34.926	34.893	35.542	35.668	34.066	34.561	35.414	34.751	35.431	34.764	35.601	34.494	34.573	34.792	34.747	34.649
2017-08-12 22:30:01	35.429	35.262	34.926	34.831	35.542	35.481	34.004	34.498	35.227	34.751	35.431	34.951	35.601	34.556	34.698	34.605	34.373	34.462
2017-08-12 23:00:01	35.491	35.324	34.926	34.768	35.542	35.418	33.942	34.498	35.227	34.689	35.431	35.013	35.664	34.743	34.635	34.605	34.186	34.524
2017-08-12 23:30:01	35.429	35.386	34.801	34.706	35.23	35.356	33.879	34.561	35.102	34.876	35.368	34.951	35.664	34.681	34.635	34.668	33.874	34.462
2017-08-13 00:00:01	35.304	35.511	34.863	34.581	35.417	35.294	33.879	34.561	34.978	34.876	35.431	34.951	35.601	34.743	34.635	34.543	33.561	34.524
2017-08-13 00:30:01	35.429	35.386	34.863	34.581	35.23	35.169	33.942	34.561	34.853	34.938	35.493	35.076	35.726	34.743	34.698	34.356	33.187	34.462
2017-08-13 01:00:01	35.367	35.386	34.863	34.519	35.167	35.169	33.942	34.436	34.915	34.876	35.368	35.076	35.601	34.805	34.698	34.481	32.875	34.462
2017-08-13 01:30:01	35.429	35.386	34.863	34.457	35.292	35.169	33.879	34.748	34.978	34.938	35.493	35.138	35.601	34.805	34.511	34.418	32.625	34.587
2017-08-13 02:00:01	35.429	35.386	34.739	34.457	35.354	35.294	33.942	34.81	35.04	34.938	35.368	35.2	35.539	34.805	34.635	34.356	32.5	34.524
2017-08-13 02:30:01	35.429	35.449	34.801	34.457	35.292	35.169	33.942	34.81	34.978	34.938	35.431	34.951	35.539	34.93	34.511	34.293	32.126	34.524
2017-08-13 03:00:01	35.367	35.573	34.926	34.457	35.043	35.169	34.004	34.748	35.04	35.001	35.431	35.013	35.414	35.055	34.511	34.106	32.063	34.462
2017-08-13 03:30:01	35.304	35.324	34.863	34.332	35.105	35.169	34.004	34.748	34.978	34.938	35.368	35.2	35.414	34.992	34.573	34.231	31.813	34.524
2017-08-13 04:00:01	35.429	35.324	34.926	34.332	35.105	35.169	34.004	34.748	34.915	34.876	35.306	35.2	35.477	34.93	34.698	34.293	31.501	34.524
2017-08-13 04:30:01	35.304	35.324	34.801	34.332	35.167	35.044	34.004	34.81	35.04	34.938	35.368	35.263	35.601	34.992	34.635	34.293	31.376	34.524
2017-08-13 05:00:01	35.367	35.386	34.863	34.27	35.105	34.919	34.066	34.81	34.791	34.938	35.306	35.2	35.539	34.93	34.573	34.356	31.376	34.524
2017-08-13 05:30:01	35.429	35.511	34.739	34.207	34.918	34.919	34.066	34.748	34.791	34.876	35.431	35.2	35.601	34.805	34.448	34.356	31.127	34.524
2017-08-13 06:00:01	35.367	35.449	34.988	34.083	34.98	34.919	34.191	34.623	34.604	34.814	35.306	35.138	35.601	34.992	34.511	34.481	30.877	34.649
2017-08-13 06:30:01	35.491	35.636	35.113	34.083	35.043	34.795	34.378	34.686	34.666	34.751	35.368	35.138	35.414	34.868	34.511	34.605	30.877	34.649
2017-08-13 07:00:01	35.429	35.449	35.113	34.083	35.105	34.67	34.44	34.935	34.791	34.814	35.368	35.2	35.539	34.868	34.573	34.605	30.752	34.587
2017-08-13 07:30:01	35.429	35.511	34.988	33.958	34.855	34.732	34.316	34.748	34.728	34.751	35.368	35.138	35.477	34.93	34.573	34.543	30.689	34.649
2017-08-13 08:00:01	35.304	35.324	35.113	33.958	35.043	34.732	34.503	34.873	34.853	35.001	35.244	35.076	35.601	34.681	34.635	34.73	30.689	34.711
2017-08-13 08:30:01	35.304	35.449	35.363	34.02	35.043	34.732	34.627	34.935	35.102	35.125	35.368	35.45	35.726	35.117	34.823	34.73	30.689	34.836
2017-08-13 09:00:01	35.429	35.449	35.425	34.083	35.23	34.732	34.69	34.997	35.227	35.25	35.431	35.45	35.788	35.367	35.135	34.73	30.877	35.086
2017-08-13 09:30:01	35.491	35.262	35.425	34.083	35.354	34.67	34.939	34.935	35.227	35.25	35.493	35.574	35.851	35.242	35.072	34.917	31.002	35.273
2017-08-13 10:00:01	35.616	35.199	35.487	34.145	35.479	34.732	35.188	35.434	35.414	35.375	35.555	35.637	35.851	35.741	35.26	34.917	31.314	35.46
2017-08-13 10:30:01	35.803	35.386	35.55	34.207	35.417	34.607	35.25	35.746	35.601	35.499	35.618	35.824	35.913	35.865	35.385	35.167	31.626	35.772
2017-08-13 11:00:01	35.865	35.386	35.737	34.332	35.479	34.607	35.375	35.683	35.726	35.749	35.68	36.073	36.038	36.052	35.572	35.292	32.126	36.022
2017-08-13 11:30:01	36.052	35.636	35.924	34.581	35.479	34.607	35.562	35.995	35.975	35.998	35.68	36.073	36.163	36.115	35.697	35.416	32.5	36.146
2017-08-13 12:00:01	36.239	35.698	36.111	34.893	35.417	34.67	35.874	36.12	36.1	36.185	35.68	36.447	36.35	36.302	35.946	35.541	32.875	36.146
2017-08-13 12:30:01	36.426	35.823	36.485	35.267	35.479	34.982	36.06	36.307	36.35	36.683	35.867	36.759	36.412	36.489	36.134	35.915	33.312	36.645
2017-08-13 13:00:01	36.861	36.134	36.735	35.703	35.854	35.418	36.372	36.556	36.474	36.932	35.992	37.133	36.537	36.613	36.383	36.102	33.811	37.02
2017-08-13 13:30:01	36.799	36.509	36.672	35.953	36.041	35.606	36.497	36.432	36.35	36.995	36.179	37.133	36.537	36.551	36.383	36.102	34.311	37.269
2017-08-13 14:00:01	36.737	36.197	36.485	36.077	36.103	35.606	36.434	36.12	36.1	36.558	35.992	37.008	36.287	36.177	36.259	35.853	34.623	36.77
2017-08-13 14:30:01	36.426	35.76	36.111	35.953	35.978	35.668	35.998	35.87	36.163	36.372	35.867	36.322	36.1	36.052	36.134	35.728	34.872	36.334
2017-08-13 15:00:01	36.301	35.885	35.924	35.828	36.041	35.668	35.998	35.621	35.975	35.998	35.743	36.509	35.975	35.741	35.946	35.603	35.059	36.022
2017-08-13 15:30:01	36.301	35.947	35.862	35.703	36.165	35.73	35.749	35.496	35.664	35.686	35.68	36.322	35.913	35.554	35.759	35.416	35.184	35.897
2017-08-13 16:00:01	36.176	35.823	35.737	35.579	36.228	35.793	35.749	35.434	35.788	35.686	35.618	36.073	35.975	35.367	35.697	35.354	35.247	35.647
2017-08-13 16:30:01	36.363	35.947	35.924	35.454	36.041	35.917	35.811	35.434	35.788	35.562	35.555	36.011	36.038	35.429	35.634	35.354	35.247	35.647
2017-08-13 17:00:01	36.363	35.885	35.986	35.454	36.103	35.73	35.687	35.621	35.726	35.562	35.618	35.886	36.1	35.554	35.759	35.541	35.184	35.71
2017-08-13 17:30:01	36.426	36.072	36.049	35.329	35.916	35.668	35.749	35.87	35.788	35.686	35.743	36.011	36.038	35.803	35.884	35.603	35.247	36.271
2017-08-13 18:00:01	36.363	36.072	36.049	35.329	36.041	35.73	36.06	35.808	35.788	35.749	35.805	36.073	36.038	35.99	35.634	35.666	35.372	36.458
2017-08-13 18:30:01	36.363	36.072	35.986	35.267	35.978	35.668	35.998	35.933	35.851	35.624	35.867	36.011	35.975	35.865	35.822	35.479	35.496	36.146
2017-08-13 19:00:01	36.363	35.885	35.862	35.142	35.916	35.73	35.749	35.808	35.913	35.686	35.68	35.886	35.975	35.616	35.697	35.541	35.559	36.022
2017-08-13 19:30:01	35.865	35.573	35.55	35.142	35.854	35.793	35.562	35.621	35.975	35.499	35.743	35.761	35.913	35.554	35.697	35.354	35.496	35.585
2017-08-13 20:00:01	35.865	35.449	35.487	35.018	35.854	35.793	35.313	35.372	35.788	35.375	35.68	35.574	35.788	35.242	35.509	35.229	35.247	35.398
2017-08-13 20:30:01	35.803	35.511	35.363	34.955	35.729	35.73	35.188	35.372	35.539	35.312	35.68	35.574	35.726	35.367	35.385	35.167	34.997	35.335
2017-08-13 21:00:01	35.616	35.449	35.3	34.831	35.542	35.668	35.126	35.309	35.477	35.312	35.555	35.574	36.1	35.242	35.385	35.042	34.685	35.211
2017-08-13 21:30:01	35.616	35.511	27.56	31.089	35.479	35.668	35.126	35.309	35.477	35.437	35.493	35.138	32.919	35.304	35.385	35.042	34.435	35.273
2017-08-13 22:00:01	35.491	35.573	29.933	32.212	35.354	35.543	35.064	35.309	35.29	35.375	35.368	35.574	32.482	35.242	35.135	35.042	33.936	35.211
2017-08-13 22:30:01	35.367	35.386	29.808	33.022	35.354	35.418	34.814	35.184	35.352	35.25	35.368	35.574	33.231	35.18	35.135	34.917	33.499	35.023
2017-08-13 23:00:01	35.367	35.449	29.871	33.646	35.292	35.418	34.814	35.309	35.352	35.25	35.431	35.45	33.73	35.18	35.26	34.668	33.062	34.961
2017-08-13 23:30:01	35.118	35.511	30.245	33.833	35.23	35.356	34.814	35.247	35.227	35.188	35.431	35.512	34.167	35.242	35.01	34.668	32.625	34.836
2017-08-14 00:00:01	35.118	35.511	30.745	33.958	35.105	35.294	34.69	35.122	35.165	35.25	35.368	35.45	34.479	35.117	35.072	34.668	32.313	34.774
2017-08-14 00:30:01	35.18	35.449	31.931	33.958	35.043	35.169	34.752	35.122	35.04	35.312	35.306	35.325	34.479	35.117	35.01	34.668	32.063	34.774
2017-08-14 01:00:01	35.242	35.636	32.118	33.958	34.98	35.107	34.752	35.06	35.04	35.25	35.306	35.512	34.666	35.242	35.01	34.792	31.813	34.774
2017-08-14 01:30:01	35.118	35.636	33.241	33.896	35.043	35.107	34.69	34.997	35.165	35.25	35.368	35.45	34.853	35.304	35.01	34.73	31.501	34.774
2017-08-14 02:00:01	35.242	35.636	33.491	33.958	34.98	35.107	34.752	34.997	35.04	35.188	35.306	35.45	34.978	34.992	34.948	34.605	31.251	34.649
2017-08-14 02:30:01	35.242	35.636	33.865	33.958	35.105	34.982	34.69	35.06	35.102	35.125	35.368	35.45	34.978	35.242	34.948	34.543	31.314	34.649
2017-08-14 03:00:01	35.118	35.636	34.302	33.896	34.98	34.857	34.814	35.184	34.978	35.188	35.368	35.45	35.102	35.242	34.948	34.605	31.064	34.774
2017-08-14 03:30:01	35.18	35.511	34.676	33.833	34.98	34.857	34.627	35.06	34.978	35.25	35.306	35.45	35.102	35.242	35.135	34.605	30.752	34.836
2017-08-14 04:00:01	35.18	35.573	34.739	33.896	34.918	34.732	34.69	34.997	35.102	35.188	35.368	35.45	35.04	35.18	35.135	34.73	30.377	34.836
2017-08-14 04:30:01	35.18	35.449	34.676	33.771	34.855	34.67	34.627	35.122	35.04	35.125	35.306	35.387	35.165	35.304	35.072	34.605	30.127	34.774
2017-08-14 05:00:01	35.118	35.511	34.739	33.708	34.918	34.607	34.627	35.184	35.04	35.001	35.368	35.512	35.227	35.242	35.01	34.668	30.002	34.774
2017-08-14 05:30:01	35.118	35.511	34.801	33.708	34.855	34.67	34.565	35.06	35.102	35.125	35.368	35.325	35.165	35.18	35.135	34.73	30.002	34.774
2017-08-14 06:00:01	35.242	35.573	34.863	33.584	34.731	34.607	34.627	34.997	34.978	35.063	35.368	35.325	35.227	35.304	35.01	34.73	29.877	34.774
2017-08-14 06:30:01	35.242	35.511	34.988	33.646	34.793	34.545	34.69	34.997	34.978	35.063	35.431	35.45	35.165	35.367	34.948	34.792	29.628	34.774
2017-08-14 07:00:01	35.367	35.573	35.051	33.708	34.668	34.483	34.752	34.873	34.728	35.001	35.306	35.387	35.477	35.304	35.01	34.792	29.503	34.836
2017-08-14 07:30:01	35.118	35.511	35.238	33.646	34.731	34.42	34.752	34.935	34.791	35.001	35.368	35.325	35.227	35.18	34.948	34.792	29.565	34.711
2017-08-14 08:00:01	35.118	35.573	35.175	33.708	34.793	34.358	34.752	34.935	34.978	35.001	35.368	35.512	35.29	35.18	35.072	34.855	29.69	34.899
2017-08-14 08:30:01	35.18	35.573	35.238	33.708	34.855	34.295	34.69	34.997	35.04	35.125	35.431	35.45	35.477	35.367	35.01	34.855	29.877	34.836
2017-08-14 09:00:01	35.304	35.573	35.363	33.771	34.918	34.358	34.877	35.122	35.414	35.125	35.431	35.637	35.601	35.491	35.135	34.98	30.127	35.023
2017-08-14 09:30:01	35.367	35.636	35.55	33.771	34.98	34.42	34.939	35.247	35.477	35.375	35.555	35.699	35.539	35.678	35.26	34.98	30.502	35.148
2017-08-14 10:00:01	35.616	35.573	35.487	33.771	34.98	34.42	34.939	35.372	35.664	35.499	35.743	35.699	35.601	35.741	35.322	35.042	30.877	35.46
2017-08-14 10:30:01	35.865	35.573	35.612	33.833	34.98	34.358	35.064	35.372	35.851	35.686	35.618	35.637	35.601	35.99	35.322	35.229	31.251	35.71
2017-08-14 11:00:01	35.927	35.76	35.924	33.958	35.292	34.483	35.25	35.559	36.1	35.686	35.93	35.948	35.788	36.239	35.447	35.479	31.689	35.772
2017-08-14 11:30:01	36.052	35.76	35.862	34.207	35.292	34.857	35.437	35.746	36.225	35.998	35.93	36.198	35.788	36.052	35.634	35.666	32.001	36.022
2017-08-14 12:00:01	36.301	35.823	36.236	34.644	35.417	35.044	35.624	35.683	36.225	36.122	35.93	36.26	35.913	36.052	35.509	35.791	32.375	36.146
2017-08-14 12:30:01	36.426	35.698	36.298	34.955	35.479	35.169	35.749	35.683	36.287	36.247	35.992	36.385	35.975	36.115	35.822	35.666	32.875	36.334
2017-08-14 13:00:01	36.55	36.134	36.36	35.267	35.666	35.294	35.936	35.933	36.412	36.434	36.117	36.572	36.038	36.115	35.884	35.791	33.561	36.521
2017-08-14 13:30:01	36.737	36.571	36.61	35.579	35.854	35.543	36.185	36.12	36.474	36.621	36.054	36.696	36.225	36.364	36.009	35.978	34.311	36.77
2017-08-14 14:00:01	36.737	36.882	36.61	35.828	36.041	35.73	36.372	36.12	36.474	36.932	36.241	36.696	36.412	36.426	36.259	36.04	35.122	36.645
2017-08-14 14:30:01	36.924	36.758	36.735	36.077	36.041	36.167	36.497	36.245	36.537	37.057	36.117	36.883	36.724	36.426	36.383	36.165	35.746	37.144
2017-08-14 15:00:01	37.11	37.007	36.36	36.389	36.041	36.292	36.683	36.245	36.724	37.368	36.179	36.821	36.537	36.551	36.571	36.29	36.37	37.394
2017-08-14 15:30:01	37.11	36.945	36.984	36.638	36.103	36.604	36.933	36.369	36.848	37.555	36.304	36.821	36.599	37.049	36.82	36.29	36.807	37.83
2017-08-14 16:00:01	37.36	37.132	37.171	36.887	36.165	36.853	37.244	36.494	36.848	37.804	36.553	37.133	36.537	37.486	37.07	36.352	37.306	38.267
2017-08-14 16:30:01	37.36	37.007	37.171	37.074	36.54	37.102	37.431	36.556	37.035	37.991	36.428	37.07	36.724	37.673	37.132	36.352	37.68	38.579
2017-08-14 17:00:01	37.297	37.069	37.046	37.136	36.664	37.29	37.68	36.556	36.911	38.178	36.304	37.133	36.412	37.735	37.008	36.29	37.805	38.766
2017-08-14 17:30:01	36.986	37.069	36.61	37.074	36.54	37.29	37.804	36.245	36.724	38.053	36.241	37.008	36.163	37.361	36.758	36.04	37.805	38.641
2017-08-14 18:00:01	36.924	36.758	36.298	36.887	36.415	37.29	37.742	36.12	36.474	37.804	35.93	36.198	35.975	36.863	36.633	35.978	37.743	38.329
2017-08-14 18:30:01	36.55	36.322	36.173	36.638	36.103	36.978	37.493	35.87	36.412	37.181	35.618	36.073	35.664	36.115	36.383	35.666	37.618	37.581
2017-08-14 19:00:01	36.114	35.885	35.862	36.202	35.666	36.479	36.933	35.621	35.913	36.309	35.244	35.45	35.477	35.429	35.822	35.354	37.431	36.583
2017-08-14 19:30:01	35.741	35.449	35.175	35.89	35.167	35.855	36.185	35.372	35.601	35.562	34.683	35.45	35.352	34.431	35.447	34.98	37.056	35.772
2017-08-14 20:00:01	35.18	34.763	34.739	35.516	34.731	35.418	35.313	35.247	35.352	34.44	34.121	35.2	35.414	33.932	35.135	34.605	36.432	34.899
2017-08-14 20:30:01	34.993	34.638	34.614	35.267	34.543	35.294	34.565	35.122	34.978	34.253	33.747	35.138	35.477	33.621	34.823	34.543	36.058	34.399
2017-08-14 21:00:01	34.868	34.7	34.489	35.08	34.231	35.107	34.066	34.997	35.04	34.19	33.747	34.951	35.788	33.558	34.885	34.356	35.621	34.212
2017-08-14 21:30:01	34.868	34.763	34.364	34.831	34.231	34.982	33.755	34.873	34.915	34.253	33.747	34.951	35.664	33.621	34.573	34.418	35.184	34.087
2017-08-14 22:00:01	34.868	34.638	33.99	34.706	34.231	34.982	33.63	34.81	34.978	34.253	34.059	34.951	35.601	33.745	34.573	34.356	34.81	33.963
2017-08-14 22:30:01	35.118	34.576	34.052	34.519	34.231	34.982	33.443	34.686	34.978	34.377	33.809	34.951	35.601	33.87	34.511	34.231	34.685	34.087
2017-08-14 23:00:01	35.18	34.95	33.928	34.457	34.169	34.982	33.193	34.686	34.915	34.44	33.934	35.013	35.601	33.87	34.698	34.169	34.248	34.025
2017-08-14 23:30:01	35.18	35.199	33.865	34.394	34.294	34.919	33.256	34.873	34.915	34.502	34.495	34.764	35.601	33.87	34.261	34.106	33.998	33.963
2017-08-15 00:00:01	35.18	35.199	33.928	34.27	34.294	34.732	33.193	34.81	34.791	34.564	34.308	35.076	35.664	33.995	34.511	34.106	33.686	34.087
2017-08-15 00:30:01	35.304	35.075	33.928	34.145	34.169	34.483	33.069	34.81	34.728	34.502	34.683	34.951	35.601	34.057	34.698	34.169	33.499	34.087
2017-08-15 01:00:01	35.367	35.137	33.741	34.145	34.169	34.42	33.069	34.873	34.728	34.564	34.308	35.013	35.664	33.932	34.573	34.044	33.187	34.087
2017-08-15 01:30:01	35.242	35.262	33.928	34.083	34.231	34.42	33.006	34.873	34.728	34.627	34.558	35.138	35.664	34.057	34.573	34.044	33	34.025
2017-08-15 02:00:01	35.242	35.199	33.928	34.083	34.356	34.233	33.131	34.686	34.666	34.814	34.433	35.076	35.664	34.057	34.448	33.981	32.75	34.025
2017-08-15 02:30:01	35.367	35.324	33.928	33.958	34.419	34.233	33.069	34.873	34.728	34.814	34.371	35.013	35.664	34.119	34.511	33.981	32.687	34.087
2017-08-15 03:00:01	35.304	35.137	33.928	34.02	34.356	34.171	33.069	34.81	34.666	34.627	34.246	34.889	35.601	33.995	34.511	33.981	32.438	34.087
2017-08-15 03:30:01	35.18	35.137	33.865	33.958	34.356	34.171	33.193	34.873	34.666	34.689	34.246	35.076	35.664	33.995	34.573	33.981	32.25	34.15
2017-08-15 04:00:01	35.242	35.262	33.678	33.896	34.294	33.983	33.256	34.935	34.728	34.814	34.433	35.013	35.414	33.995	34.511	33.794	32.188	34.15
2017-08-15 04:30:01	35.242	35.199	33.803	33.896	34.294	34.171	33.256	34.748	34.728	34.814	34.433	35.013	35.414	33.995	34.448	33.794	32.25	34.087
2017-08-15 05:00:01	35.18	35.386	33.803	33.833	34.543	34.108	33.318	34.623	34.541	34.814	34.433	35.076	35.477	33.808	34.573	33.732	32.126	34.025
2017-08-15 05:30:01	35.304	35.324	33.616	33.833	34.356	34.046	33.193	34.623	34.541	34.876	34.558	35.138	35.414	33.87	34.448	33.857	31.751	34.025
2017-08-15 06:00:01	35.118	35.449	34.052	33.958	34.606	33.983	33.568	34.436	34.604	34.689	34.62	35.138	35.352	33.87	34.511	33.919	31.626	34.15
2017-08-15 06:30:01	35.242	35.324	34.052	34.083	34.419	34.108	34.004	34.81	34.604	34.814	34.62	35.138	35.414	33.808	34.323	34.169	31.314	34.399
2017-08-15 07:00:01	35.242	35.449	34.177	34.145	34.543	34.108	33.879	34.623	34.728	34.751	34.62	35.138	35.29	34.119	34.386	34.231	31.251	34.337
2017-08-15 07:30:01	35.18	35.262	34.302	34.27	34.606	33.983	34.004	34.748	34.728	34.751	34.62	34.889	35.352	34.307	34.823	34.169	31.127	34.462
2017-08-15 08:00:01	35.242	35.137	34.302	34.207	34.606	33.983	34.004	34.748	34.853	34.876	34.558	35.076	35.414	34.244	34.448	34.169	31.189	34.587
2017-08-15 08:30:01	35.18	35.075	34.24	34.27	34.731	33.859	34.191	34.873	34.915	34.814	34.121	35.138	35.414	34.369	34.698	34.231	31.439	34.774
2017-08-15 09:00:01	35.367	35.137	34.489	34.27	34.481	34.108	34.378	35.122	35.102	35.001	34.246	35.263	35.539	34.556	34.698	34.418	31.564	34.899
2017-08-15 09:30:01	35.242	35.137	34.427	34.332	34.419	33.983	34.378	35.309	35.227	34.938	34.371	35.45	35.539	34.805	34.948	34.543	31.626	35.148
2017-08-15 10:00:01	35.367	35.262	34.739	34.394	34.356	34.108	34.44	35.559	35.414	34.938	34.308	35.574	35.539	34.992	34.948	34.73	31.813	35.398
2017-08-15 10:30:01	35.491	35.075	34.988	34.581	34.481	34.108	34.627	35.683	35.601	35.001	34.433	35.574	35.601	35.055	34.948	35.104	32.126	35.523
2017-08-15 11:00:01	35.741	35.262	35.113	34.768	34.419	34.483	34.814	35.683	35.726	35.25	34.807	35.761	35.664	35.242	35.197	35.229	32.375	35.71
2017-08-15 11:30:01	35.927	35.449	35.238	35.018	34.731	34.607	35.001	35.808	35.913	35.499	34.807	35.886	35.664	35.367	35.385	35.354	32.687	35.897
2017-08-15 12:00:01	35.803	35.199	35.487	35.267	34.793	34.607	35.188	35.995	35.851	35.624	34.994	36.011	35.913	35.491	35.447	35.479	33	36.022
2017-08-15 12:30:01	35.99	35.386	35.737	35.516	34.918	34.732	35.188	35.995	36.1	35.749	34.87	36.011	36.1	35.429	35.509	35.603	33.249	36.146
2017-08-15 13:00:01	35.927	35.511	35.862	35.766	34.918	34.545	35.313	36.12	36.163	35.873	34.87	36.198	36.1	35.491	35.634	35.603	33.499	36.271
2017-08-15 13:30:01	35.741	35.76	36.111	35.89	34.98	34.732	35.437	36.057	36.287	35.998	34.745	36.26	36.1	35.678	35.697	35.666	33.874	36.271
2017-08-15 14:00:01	35.99	36.134	36.36	36.077	35.105	34.732	35.437	35.995	36.412	36.122	34.745	36.322	36.163	35.803	35.634	35.666	34.186	36.396
2017-08-15 14:30:01	36.052	36.134	36.423	36.264	35.167	35.044	35.687	35.933	36.537	36.372	34.745	36.385	36.163	36.052	35.822	35.666	34.56	36.458
2017-08-15 15:00:01	36.239	36.072	36.423	36.389	35.292	35.107	35.811	36.245	36.724	36.621	34.994	36.696	36.225	36.052	36.071	35.791	34.935	36.645
2017-08-15 15:30:01	36.426	35.947	36.423	36.451	35.292	35.356	35.936	36.182	36.786	36.496	34.932	36.696	36.287	36.239	36.134	35.791	35.372	36.583
2017-08-15 16:00:01	36.612	35.823	36.298	36.513	35.292	35.481	35.998	36.057	36.848	36.496	34.87	36.572	36.287	36.239	36.071	36.04	35.621	36.645
2017-08-15 16:30:01	36.675	35.823	36.36	36.513	35.479	35.418	36.497	36.12	36.724	36.558	34.745	36.385	36.163	36.738	36.259	36.227	35.871	36.895
2017-08-15 17:00:01	36.612	36.072	36.236	36.451	35.417	35.543	36.497	36.369	36.537	36.372	34.683	36.322	36.1	36.987	36.259	36.102	36.058	37.02
2017-08-15 17:30:01	36.363	36.322	36.173	36.389	35.479	35.481	36.497	36.245	36.474	36.309	34.87	36.198	36.038	36.8	36.134	35.978	36.245	37.02
2017-08-15 18:00:01	36.114	35.947	35.986	36.202	35.292	35.543	36.247	36.057	36.287	36.372	34.87	35.824	35.975	36.489	36.071	35.853	36.37	36.583
2017-08-15 18:30:01	35.927	35.573	35.674	35.953	35.292	35.356	36.06	35.933	36.163	35.998	34.932	35.512	35.726	35.865	35.759	35.666	36.37	36.084
2017-08-15 19:00:01	35.678	35.449	35.487	35.703	35.23	35.044	35.624	35.559	35.851	35.437	34.683	35.263	35.664	35.117	35.634	35.416	36.245	35.647
2017-08-15 19:30:01	35.367	34.95	35.363	35.329	35.105	34.919	35.188	35.372	35.539	34.938	34.807	34.951	35.414	34.494	35.26	35.229	35.996	35.273
2017-08-15 20:00:01	35.18	35.012	34.863	35.142	35.167	34.982	34.939	35.184	35.102	34.689	34.87	35.013	35.539	34.057	35.135	35.104	35.684	34.899
2017-08-15 20:30:01	34.993	35.012	34.614	35.08	35.167	35.294	34.69	35.184	34.791	34.44	34.495	34.951	35.477	33.808	35.01	34.855	35.309	34.774
2017-08-15 21:00:01	35.055	35.137	34.427	34.893	35.105	35.356	34.503	34.935	34.666	34.44	34.683	34.702	35.539	33.808	34.948	34.855	34.872	34.587
2017-08-15 21:30:01	35.118	35.199	34.24	34.831	35.105	35.418	34.316	34.935	34.541	34.377	34.62	34.951	35.664	33.932	34.823	34.855	34.435	34.587
2017-08-15 22:00:01	35.118	35.262	34.24	34.706	35.043	35.294	34.316	34.873	34.416	34.502	34.87	34.951	35.539	34.119	34.698	34.792	34.061	34.462
2017-08-15 22:30:01	35.18	35.386	34.115	34.644	34.98	35.044	34.253	34.935	34.416	34.751	34.932	35.013	35.477	33.995	34.76	34.668	33.686	34.462
2017-08-15 23:00:01	35.242	35.449	34.24	34.519	34.793	34.982	34.253	34.935	34.479	34.689	34.745	34.951	35.477	33.995	34.635	34.543	33.312	34.524
2017-08-15 23:30:01	35.055	35.324	34.177	34.457	34.793	34.919	34.129	34.873	34.479	34.564	34.745	34.889	35.539	34.057	34.885	34.543	33	34.337
2017-08-16 00:00:01	35.118	35.262	34.302	34.394	34.918	34.857	34.066	34.81	34.354	34.564	34.495	34.889	35.601	34.057	34.573	34.543	32.75	34.587
2017-08-16 00:30:01	35.242	35.386	34.24	34.27	34.855	34.982	34.004	34.81	34.292	34.689	34.433	34.951	35.539	34.057	34.448	34.543	32.5	34.524
2017-08-16 01:00:01	35.304	35.199	34.302	34.27	34.918	34.732	33.817	34.748	34.292	34.44	34.371	35.013	35.788	33.995	34.448	34.605	32.188	34.462
2017-08-16 01:30:01	35.18	35.386	34.427	34.083	34.731	34.607	33.879	34.748	34.229	34.564	34.184	35.076	35.788	34.119	34.511	34.543	31.813	34.524
2017-08-16 02:00:01	35.304	35.324	34.552	34.083	34.668	34.42	33.692	34.686	34.167	34.627	34.246	35.013	35.664	34.182	34.386	34.481	31.689	34.462
2017-08-16 02:30:01	34.993	35.386	34.489	34.02	34.793	34.545	33.505	34.623	33.98	34.564	34.246	35.013	35.788	34.307	34.323	34.543	31.564	34.462
2017-08-16 03:00:01	35.18	35.511	34.427	34.02	34.918	34.108	33.505	34.686	34.042	34.689	34.371	35.076	35.726	34.431	34.511	34.481	31.376	34.399
2017-08-16 03:30:01	35.18	35.449	34.489	33.958	34.918	34.42	33.63	34.623	34.042	34.689	34.433	35.138	35.726	34.307	34.573	34.356	31.127	34.524
2017-08-16 04:00:01	35.18	35.386	34.489	33.958	34.793	34.42	33.755	34.623	34.105	34.502	34.62	35.263	35.477	34.431	34.635	34.356	30.752	34.462
2017-08-16 04:30:01	35.118	35.386	34.552	33.958	34.855	34.108	33.692	34.686	34.229	34.627	34.87	35.263	35.414	34.618	34.885	34.356	30.627	34.524
2017-08-16 05:00:01	35.055	35.386	33.99	33.833	34.731	34.108	33.692	34.686	34.167	34.564	34.994	35.263	35.477	34.556	34.573	34.356	30.377	34.399
2017-08-16 05:30:01	35.242	35.324	34.364	33.771	34.731	34.108	33.817	34.686	33.917	34.689	35.181	35.138	35.414	34.618	34.698	34.231	30.002	34.337
2017-08-16 06:00:01	34.931	35.449	34.552	33.771	34.793	34.171	33.942	34.686	34.105	34.751	34.994	34.951	35.352	34.494	34.511	34.293	29.69	34.462
2017-08-16 06:30:01	35.367	35.511	34.801	33.896	34.731	33.859	34.066	33.812	34.229	34.751	34.932	35.2	35.352	34.618	34.885	34.418	29.565	34.462
2017-08-16 07:00:01	35.055	35.449	34.489	33.958	34.855	33.671	34.191	34.436	34.354	34.876	34.994	35.076	35.227	34.681	34.823	34.481	29.503	34.587
2017-08-16 07:30:01	34.931	35.386	34.926	34.02	34.731	33.796	34.129	34.561	34.604	34.876	34.807	35.138	35.29	34.868	34.448	34.605	29.378	34.711
2017-08-16 08:00:01	34.495	35.324	34.863	34.02	34.793	33.796	34.191	34.623	34.791	34.814	34.62	35.2	35.352	34.992	34.885	34.481	29.378	34.649
2017-08-16 08:30:01	34.806	35.199	34.988	34.083	34.668	33.609	34.191	34.498	35.04	34.938	34.558	35.325	35.414	34.93	34.885	34.855	29.565	34.774
2017-08-16 09:00:01	34.931	35.075	35.051	34.083	34.793	33.859	34.44	34.935	35.165	35.063	34.558	35.013	35.477	35.117	35.072	34.605	29.877	35.023
2017-08-16 09:30:01	35.304	35.137	35.175	34.145	34.855	33.859	34.503	35.184	35.29	35.25	34.558	35.512	35.539	35.304	35.135	34.792	30.127	35.273
2017-08-16 10:00:01	35.429	35.199	35.3	34.27	34.793	33.734	34.565	35.496	35.414	35.437	34.62	35.637	35.788	35.491	35.447	34.917	30.44	35.398
2017-08-16 10:30:01	35.616	35.262	35.425	34.519	34.793	33.671	34.752	35.621	35.601	35.375	34.62	35.325	35.851	35.678	35.197	35.229	31.002	35.647
2017-08-16 11:00:01	35.616	35.324	35.55	34.768	34.731	33.796	34.877	35.559	35.539	35.562	34.807	35.512	35.975	35.741	35.447	35.354	31.314	35.71
2017-08-16 11:30:01	35.678	35.573	35.674	35.018	34.855	33.859	35.126	35.87	35.726	35.686	34.745	35.948	35.975	35.803	35.697	35.541	31.626	35.835
2017-08-16 12:00:01	35.741	35.386	35.924	35.329	35.043	34.171	35.313	35.995	36.038	35.686	34.87	36.322	36.225	35.928	35.884	35.603	32.126	36.084
2017-08-16 12:30:01	35.803	35.573	36.049	35.641	35.354	34.295	35.5	36.057	36.287	35.935	34.807	36.385	36.35	35.99	35.884	35.728	32.5	36.334
2017-08-16 13:00:01	35.927	35.636	36.236	35.828	35.354	34.42	35.749	36.12	36.474	35.935	34.932	36.447	36.35	36.177	36.009	35.791	32.937	36.396
2017-08-16 13:30:01	35.927	35.76	36.548	36.077	35.479	34.732	35.624	35.995	36.661	36.185	34.994	36.509	36.474	36.302	36.134	35.791	33.312	36.521
2017-08-16 14:00:01	36.239	35.823	36.61	36.264	35.542	34.919	36.06	36.369	36.724	36.247	35.119	36.634	36.474	36.239	36.321	35.853	33.811	36.583
2017-08-16 14:30:01	36.301	36.072	36.735	36.451	35.729	35.044	36.247	36.307	36.786	36.434	35.181	36.634	36.537	36.302	36.571	35.978	34.311	36.521
2017-08-16 15:00:01	36.363	35.947	36.859	36.576	35.854	35.169	36.247	36.369	36.786	36.621	35.368	36.759	36.474	36.302	36.633	35.978	34.81	36.708
2017-08-16 15:30:01	36.488	36.197	36.922	36.7	35.791	35.294	36.247	36.307	36.724	36.621	35.493	36.946	36.474	36.426	36.695	35.978	35.247	36.895
2017-08-16 16:00:01	36.612	36.134	36.984	36.7	35.978	35.418	36.247	36.369	36.724	36.745	35.68	36.883	36.35	36.489	36.695	35.853	35.746	36.957
2017-08-16 16:30:01	36.737	36.197	36.922	36.7	35.791	35.668	36.434	36.369	36.724	36.745	35.805	36.883	36.35	36.676	36.633	36.102	35.996	37.144
2017-08-16 17:00:01	36.986	36.322	36.859	36.7	36.041	35.73	36.434	36.307	36.724	36.808	35.93	36.634	36.1	36.676	36.633	36.102	36.37	37.456
2017-08-16 17:30:01	36.861	36.259	36.672	36.576	36.228	35.793	36.434	36.12	36.537	36.621	35.93	36.385	36.1	36.738	36.633	36.04	36.557	37.643
2017-08-16 18:00:01	36.675	36.322	36.548	36.326	36.353	35.668	36.31	35.87	36.412	36.372	35.93	36.135	35.913	36.676	36.508	35.978	36.744	37.394
2017-08-16 18:30:01	36.426	36.259	36.485	36.139	36.165	35.606	36.185	35.746	36.225	36.122	35.743	35.948	35.788	36.239	36.321	35.791	36.807	36.833
2017-08-16 19:00:01	36.301	36.01	36.111	35.89	35.916	35.356	35.936	35.559	35.913	35.873	35.68	35.637	35.664	35.491	36.134	35.666	36.744	35.959
2017-08-16 19:30:01	35.678	35.386	35.674	35.516	35.791	35.418	35.562	35.372	35.601	35.375	35.306	35.138	35.477	34.93	35.884	35.292	36.495	35.273
2017-08-16 20:00:01	35.429	35.075	35.363	35.267	35.666	35.543	35.25	35.06	35.414	35.063	34.994	35.387	35.539	34.494	35.509	35.416	36.12	34.836
2017-08-16 20:30:01	35.242	35.262	35.051	35.018	35.666	35.481	34.939	35.06	35.102	34.751	35.181	34.951	35.414	34.307	35.26	35.104	35.621	34.649
2017-08-16 21:00:01	35.18	34.95	34.988	34.955	35.417	35.418	34.752	34.935	34.978	34.876	35.119	35.263	35.414	34.182	35.072	34.98	35.122	34.524
2017-08-16 21:30:01	34.993	35.137	34.739	34.831	35.417	35.356	34.627	34.686	34.915	34.814	34.807	34.889	35.601	34.119	34.885	34.855	34.623	34.649
2017-08-16 22:00:01	35.118	35.199	34.614	34.831	35.292	35.231	34.44	34.436	34.853	34.814	34.807	35.325	35.601	34.244	34.823	34.73	34.186	34.524
2017-08-16 22:30:01	35.055	35.199	34.614	34.706	35.23	35.107	34.378	34.623	34.853	34.814	34.62	35.076	35.414	34.431	34.885	34.543	33.811	34.524
2017-08-16 23:00:01	35.118	35.262	34.739	34.644	35.167	34.982	34.316	34.748	34.666	34.814	34.87	34.951	35.352	34.369	34.635	34.543	33.561	34.462
2017-08-16 23:30:01	35.242	35.137	34.614	34.581	35.23	34.919	34.253	34.561	34.604	34.751	34.932	35.138	35.227	34.431	34.573	34.418	33.125	34.524
2017-08-17 00:00:01	35.242	35.199	34.552	34.519	35.23	34.857	34.316	34.748	34.604	34.876	34.558	34.951	35.165	34.182	34.698	34.418	33	34.524
2017-08-17 00:30:01	35.491	35.199	34.614	34.457	35.043	34.732	34.253	34.561	34.604	34.876	34.994	35.076	35.352	34.494	34.511	34.418	32.937	34.462
2017-08-17 01:00:01	35.118	35.262	34.614	34.457	35.043	34.545	34.253	34.81	34.541	34.876	34.683	35.263	35.29	34.681	34.386	34.356	32.563	34.399
2017-08-17 01:30:01	35.367	35.199	34.676	34.332	35.043	34.483	34.129	34.686	34.416	34.876	34.994	35.45	35.477	34.556	34.386	34.231	32.25	34.587
2017-08-17 02:00:01	35.304	35.199	34.739	34.332	34.918	34.358	34.129	34.623	34.229	34.751	35.057	35.387	35.477	34.681	34.386	34.231	32.25	34.524
2017-08-17 02:30:01	35.304	35.262	34.552	34.207	34.918	34.358	34.004	34.748	34.229	34.814	35.181	35.387	35.414	34.743	34.511	34.231	32.001	34.524
2017-08-17 03:00:01	35.18	35.324	34.739	34.207	34.918	34.171	34.066	34.686	34.292	34.876	35.368	35.2	35.414	34.681	34.448	34.293	31.564	34.524
2017-08-17 03:30:01	35.242	35.199	34.676	34.083	34.918	34.046	34.129	34.686	34.229	34.938	35.057	34.951	35.227	34.805	34.448	34.418	31.376	34.587
2017-08-17 04:00:01	35.118	35.324	34.614	33.958	34.855	33.983	34.129	34.311	34.354	34.938	35.057	35.138	35.102	34.743	34.573	34.231	31.127	34.462
2017-08-17 04:30:01	34.868	35.199	34.676	33.896	34.918	33.859	33.942	34.623	34.229	34.876	35.119	35.45	35.227	34.743	34.511	34.231	30.939	34.524
2017-08-17 05:00:01	35.055	35.324	34.676	33.833	34.855	33.671	34.066	34.623	34.167	34.876	34.994	35.512	35.29	34.743	34.386	34.169	30.502	34.462
2017-08-17 05:30:01	35.055	35.324	34.676	33.708	34.855	33.734	34.066	34.498	33.98	34.751	35.119	35.45	35.352	34.681	34.448	34.044	30.564	34.399
2017-08-17 06:00:01	35.242	35.324	34.24	33.584	34.918	33.484	34.004	34.561	33.917	34.689	35.306	35.076	35.04	34.556	34.386	34.106	29.815	34.399
2017-08-17 06:30:01	35.055	35.449	34.676	33.646	35.043	33.547	34.004	34.561	33.855	34.814	35.244	35.263	35.102	34.868	34.511	34.231	29.315	34.524
2017-08-17 07:00:01	35.118	35.324	34.739	33.521	35.23	33.235	34.066	34.623	34.042	34.689	35.057	35.2	35.102	34.681	34.386	34.231	29.003	34.462
2017-08-17 07:30:01	35.118	35.511	34.863	33.646	35.105	33.11	34.129	34.748	34.167	34.814	35.181	35.325	35.227	34.805	34.386	34.356	29.128	34.524
2017-08-17 08:00:01	35.118	35.386	34.801	33.708	35.167	33.047	34.191	34.561	34.292	34.876	35.244	35.512	35.29	34.868	34.448	34.356	29.128	34.649
2017-08-17 08:30:01	34.993	35.386	34.739	33.771	35.292	32.985	34.316	34.623	34.666	34.876	35.244	35.512	35.227	34.805	34.511	34.481	28.941	34.899
2017-08-17 09:00:01	35.18	35.199	35.238	33.708	35.043	33.11	34.316	34.623	34.915	35.063	35.181	35.574	35.414	34.93	34.448	34.356	29.253	34.836
2017-08-17 09:30:01	35.429	35.324	35.3	33.833	35.23	33.359	34.378	34.623	35.165	35.125	35.493	35.699	35.539	34.992	34.573	34.356	29.69	35.023
2017-08-17 10:00:01	35.367	35.324	35.363	33.896	35.292	33.609	34.44	34.748	35.227	35.312	35.431	35.824	35.601	35.304	34.635	34.73	30.127	35.273
2017-08-17 10:30:01	35.491	35.386	35.612	34.02	35.23	33.484	34.752	34.935	35.414	35.437	35.431	36.073	35.726	35.554	34.823	34.917	30.689	35.46
2017-08-17 11:00:01	35.803	35.511	35.612	34.332	35.417	33.796	34.939	34.997	35.539	35.624	35.431	36.198	35.851	35.242	35.072	35.229	31.251	35.71
2017-08-17 11:30:01	35.99	35.636	35.737	34.644	35.354	33.983	35.188	35.06	35.726	35.811	35.555	36.322	35.913	35.616	35.197	35.354	31.689	35.71
2017-08-17 12:00:01	36.052	35.698	35.862	34.893	35.542	34.233	35.437	35.184	35.788	35.811	35.431	36.011	36.1	35.741	35.447	35.541	32.001	36.022
2017-08-17 12:30:01	36.052	36.01	36.111	35.267	35.354	34.42	35.562	35.434	35.851	35.935	35.306	36.198	36.163	35.741	35.447	35.603	32.438	36.084
2017-08-17 13:00:01	36.052	35.76	36.236	35.454	35.354	34.358	35.749	35.434	35.913	35.998	35.555	36.26	36.1	35.678	35.697	35.541	33	36.396
2017-08-17 13:30:01	36.052	35.76	36.423	35.703	35.417	34.545	35.624	35.434	35.913	36.06	35.431	36.26	36.1	35.678	35.759	35.666	33.437	36.396
2017-08-17 14:00:01	36.239	35.947	36.485	35.89	35.604	34.545	35.874	35.559	35.975	36.434	35.368	36.696	36.225	35.803	35.822	35.666	33.811	36.583
2017-08-17 14:30:01	36.488	36.134	36.548	36.077	35.666	34.732	36.247	35.559	36.038	36.496	35.68	36.572	36.412	36.239	36.071	35.791	34.373	36.708
2017-08-17 15:00:01	36.612	36.509	36.735	36.264	35.666	34.857	36.31	35.746	36.225	36.683	35.867	36.759	36.287	36.115	36.196	35.853	34.81	36.895
2017-08-17 15:30:01	36.675	36.633	36.61	36.451	35.916	35.231	36.434	35.87	36.287	36.808	36.117	36.696	36.1	35.865	36.321	35.791	35.559	36.833
2017-08-17 16:00:01	36.612	36.571	36.735	36.638	36.041	35.543	36.559	35.933	36.287	36.932	36.304	36.883	36.038	35.99	36.633	35.728	36.183	36.895
2017-08-17 16:30:01	36.861	36.446	36.61	36.7	36.041	35.668	36.621	35.808	36.287	36.808	36.241	36.821	35.975	35.803	36.758	35.728	36.62	37.02
2017-08-17 17:00:01	36.612	36.633	36.672	36.763	36.353	35.793	36.683	35.995	36.287	36.745	36.304	36.696	35.913	36.115	36.82	35.728	36.932	37.332
2017-08-17 17:30:01	36.799	36.509	36.36	36.7	36.415	35.855	36.683	36.12	36.287	36.683	36.366	36.572	35.975	36.613	36.82	35.541	37.181	37.83
2017-08-17 18:00:01	36.426	36.509	36.236	36.513	36.415	35.917	36.497	35.995	36.038	36.808	36.241	36.198	35.913	36.613	36.633	35.354	37.306	37.643
2017-08-17 18:30:01	36.55	36.509	36.049	36.264	36.103	35.73	36.372	35.683	36.163	36.372	36.054	36.073	35.664	36.052	36.508	35.416	37.368	37.082
2017-08-17 19:00:01	36.675	36.259	35.924	36.015	35.791	35.481	35.998	35.496	36.1	35.873	35.805	35.637	35.414	35.429	36.259	35.167	37.181	36.583
2017-08-17 19:30:01	35.99	35.449	35.425	35.392	34.855	35.418	35.25	35.247	35.851	35.188	35.181	34.951	34.915	34.556	35.759	34.855	36.807	35.46
2017-08-17 20:00:01	35.491	35.324	34.926	35.08	34.793	35.481	34.752	34.997	35.539	34.751	34.807	34.951	34.604	33.808	35.135	34.605	36.37	35.023
2017-08-17 20:30:01	35.242	35.012	34.739	34.893	34.668	35.481	34.191	34.935	35.227	34.564	34.745	34.889	34.853	33.433	34.76	34.543	35.871	34.524
2017-08-17 21:00:01	35.18	34.95	34.614	34.706	34.731	35.418	34.004	34.81	34.978	34.564	34.433	34.889	34.978	33.433	34.511	34.231	35.309	34.275
2017-08-17 21:30:01	34.806	35.075	34.364	34.581	34.543	35.418	33.63	34.686	34.791	34.627	34.807	34.951	34.728	33.371	34.323	34.231	34.747	34.15
2017-08-17 22:00:01	35.055	35.199	34.24	34.457	34.481	35.169	33.568	34.623	34.728	34.564	34.683	35.076	34.853	33.433	34.261	33.981	34.311	34.087
2017-08-17 22:30:01	35.055	35.199	34.364	34.332	34.543	35.169	33.381	34.623	34.666	34.627	34.433	35.138	34.978	33.309	34.198	33.981	33.936	34.087
2017-08-17 23:00:01	35.242	35.075	34.364	34.332	34.419	35.044	33.381	34.436	34.791	34.627	34.62	35.076	34.978	33.496	34.261	33.919	33.561	33.963
2017-08-17 23:30:01	35.118	35.199	34.552	34.145	34.356	35.044	33.443	34.498	34.666	34.689	35.244	35.076	35.414	33.496	34.136	33.732	33.312	34.025
2017-08-18 00:00:01	35.304	35.262	34.302	34.145	34.356	34.857	33.381	34.498	34.728	34.627	34.683	35.076	34.915	33.558	34.323	33.857	32.937	34.087
2017-08-18 00:30:01	35.242	35.137	34.302	34.02	34.481	34.919	33.193	34.436	34.604	34.564	34.807	35.013	34.978	33.683	34.136	33.857	32.687	34.087
2017-08-18 01:00:01	35.242	35.199	34.302	33.896	34.419	34.732	33.193	34.436	34.354	34.751	34.683	35.387	34.853	33.808	34.136	33.669	32.563	34.087
2017-08-18 01:30:01	35.304	35.262	34.302	33.833	34.294	34.545	33.069	34.561	34.479	34.751	34.745	35.263	35.04	33.808	34.011	33.732	32.375	34.087
2017-08-18 02:00:01	34.993	35.324	34.052	33.771	34.294	34.295	33.193	34.436	34.541	34.627	34.558	35.138	34.978	33.808	34.136	33.669	32.063	34.15
2017-08-18 02:30:01	34.993	35.262	34.115	33.771	34.107	34.42	33.131	34.561	34.479	34.689	34.62	35.138	34.978	33.932	34.011	33.669	31.938	34.15
2017-08-18 03:00:01	35.242	35.262	34.115	33.708	34.107	34.233	33.006	34.561	34.479	34.564	34.433	35.138	34.915	34.057	33.949	33.607	31.689	34.212
2017-08-18 03:30:01	35.118	35.262	34.24	33.771	34.169	34.171	32.944	34.498	34.354	34.689	34.371	35.076	34.791	33.995	34.011	33.669	31.439	34.087
2017-08-18 04:00:01	35.118	35.262	34.364	33.584	34.044	33.983	33.006	34.374	34.416	34.627	34.558	35.2	34.666	34.057	33.949	33.919	31.376	34.087
2017-08-18 04:30:01	34.993	35.386	34.427	33.584	34.169	34.046	32.882	34.374	34.229	34.689	34.807	35.2	34.853	34.307	33.761	33.607	31.251	34.025
2017-08-18 05:00:01	34.993	35.386	34.364	33.521	34.231	33.796	32.819	34.062	34.292	34.564	34.87	35.138	35.04	34.182	34.011	33.607	30.877	34.212
2017-08-18 05:30:01	34.931	35.137	34.427	33.397	34.107	34.108	32.882	34.062	34.167	34.627	34.87	35.138	34.791	34.057	34.073	33.607	31.002	34.15
2017-08-18 06:00:01	35.18	35.262	34.427	33.272	34.169	33.983	33.006	33.812	34.042	34.564	34.87	35.138	34.666	33.87	34.136	33.732	31.002	34.15
2017-08-18 06:30:01	35.118	35.199	34.614	33.459	34.356	34.108	33.318	33.937	34.105	34.627	34.87	35.263	34.791	33.745	33.949	33.794	31.064	34.337
2017-08-18 07:00:01	34.868	35.199	34.676	33.584	34.356	33.983	33.131	33.999	34.167	34.564	35.119	35.076	34.791	34.182	34.198	33.794	30.752	34.275
2017-08-18 07:30:01	34.806	35.137	34.614	33.646	34.481	33.921	33.505	33.999	34.292	34.689	35.119	35.138	34.915	34.244	34.261	33.919	30.19	34.337
2017-08-18 08:00:01	34.619	35.386	34.863	33.708	34.356	34.046	33.755	34.124	34.479	34.689	35.057	34.889	35.165	34.057	34.448	33.794	30.19	34.337
2017-08-18 08:30:01	34.557	35.199	34.863	33.708	34.481	33.983	33.942	33.999	34.604	34.751	35.119	35.2	35.165	34.182	34.136	34.106	30.44	34.462
2017-08-18 09:00:01	34.681	35.199	34.988	33.708	34.419	33.859	34.004	34.124	34.915	34.814	34.994	35.45	35.227	34.119	34.261	33.981	30.44	34.836
2017-08-18 09:30:01	35.055	35.137	35.113	33.708	34.231	33.734	34.316	34.249	35.102	34.876	35.181	35.512	35.29	34.244	34.76	34.044	30.939	35.023
2017-08-18 10:00:01	35.18	35.137	35.175	33.896	34.419	33.671	34.44	34.498	35.29	35.125	35.119	35.699	35.352	34.556	34.76	34.418	31.127	35.335
2017-08-18 10:30:01	35.304	35.262	35.3	34.083	34.543	33.796	34.814	34.81	35.414	35.312	35.181	35.824	35.477	34.681	35.072	34.792	31.564	35.585
2017-08-18 11:00:01	35.491	35.449	35.55	34.394	34.543	33.921	35.064	35.122	35.539	35.437	35.119	36.135	35.726	34.868	35.322	35.104	32.063	35.835
2017-08-18 11:30:01	35.616	35.449	35.799	34.768	34.793	34.046	35.313	35.309	35.726	35.749	35.368	36.135	35.913	34.868	35.509	35.292	32.375	36.022
2017-08-18 12:00:01	35.491	35.511	36.049	35.205	34.918	34.295	35.562	35.434	35.851	35.998	35.493	36.509	36.1	35.117	35.697	35.416	32.687	36.334
2017-08-18 12:30:01	35.803	35.636	36.36	35.579	35.23	34.545	35.874	35.559	35.975	36.247	35.618	36.572	36.225	35.304	35.884	35.541	33	36.521
2017-08-18 13:00:01	35.927	35.698	36.61	35.89	35.542	34.67	36.123	35.87	36.163	36.621	35.68	36.759	36.537	35.429	36.071	35.791	33.499	36.708
2017-08-18 13:30:01	35.99	35.573	36.797	36.202	35.916	34.982	36.185	35.933	36.35	36.995	35.992	36.447	36.474	35.678	36.259	35.853	33.998	36.957
2017-08-18 14:00:01	36.363	36.01	36.922	36.389	36.103	35.294	36.247	36.12	36.537	37.057	36.117	36.883	36.474	35.803	36.446	35.978	34.435	37.082
2017-08-18 14:30:01	36.301	36.197	37.046	36.638	36.29	35.418	36.559	35.87	36.661	37.119	36.241	36.946	36.412	35.803	36.695	36.102	34.935	37.332
2017-08-18 15:00:01	36.176	36.322	37.171	36.887	36.477	35.793	36.683	36.307	36.786	37.057	36.366	37.07	36.537	36.052	37.008	36.102	35.559	37.456
2017-08-18 15:30:01	36.55	36.446	37.046	36.949	36.54	35.855	36.683	36.369	36.848	37.244	36.428	37.195	36.474	36.115	37.132	36.165	35.996	37.519
2017-08-18 16:00:01	36.675	36.633	37.171	37.012	36.602	35.98	36.933	36.494	36.724	37.181	36.491	37.319	36.163	36.115	37.132	36.29	36.432	37.83
2017-08-18 16:30:01	36.861	36.571	37.109	37.012	36.54	35.98	37.182	36.369	36.599	37.431	36.366	37.133	35.975	35.99	37.008	36.664	36.62	38.08
2017-08-18 17:00:01	36.986	36.509	36.735	37.012	36.602	36.042	37.493	36.432	36.537	37.181	36.366	37.008	35.975	36.239	37.008	36.726	36.869	38.516
2017-08-18 17:30:01	36.861	36.571	36.797	36.825	36.54	35.98	37.493	36.868	36.599	36.995	36.241	36.821	35.975	36.302	37.008	36.477	36.994	38.579
2017-08-18 18:00:01	36.612	36.322	36.548	36.638	36.415	35.98	37.368	36.681	36.474	36.87	36.179	36.385	35.975	36.052	36.82	36.227	37.056	38.205
2017-08-18 18:30:01	36.55	35.823	36.236	36.389	36.165	35.668	37.057	36.369	36.412	36.558	35.867	35.948	35.601	35.678	36.446	35.915	36.994	37.893
2017-08-18 19:00:01	36.239	36.01	35.862	36.077	35.791	35.481	36.559	35.995	36.225	36.122	35.867	35.761	35.29	35.242	36.009	35.666	36.869	36.895
2017-08-18 19:30:01	35.554	35.636	35.55	35.516	35.292	35.418	35.749	35.746	36.038	35.125	35.493	35.512	35.352	34.805	35.572	35.354	36.557	36.396
2017-08-18 20:00:01	35.429	35.262	35.113	35.205	35.105	35.481	35.126	35.247	35.726	34.751	35.057	35.45	35.477	34.369	35.01	35.104	36.058	35.523
2017-08-18 20:30:01	35.118	35.199	34.863	34.955	34.668	35.418	34.627	34.997	35.227	34.814	34.932	35.387	35.04	34.307	34.823	34.917	35.746	34.899
2017-08-18 21:00:01	35.118	35.012	34.676	34.831	34.606	35.418	34.129	34.81	35.04	34.564	34.807	35.2	35.165	34.244	34.698	34.792	35.559	34.337
2017-08-18 21:30:01	35.118	34.95	34.801	34.706	34.481	35.356	33.879	34.81	34.978	34.44	34.932	35.263	35.165	34.119	34.76	34.668	34.935	34.212
2017-08-18 22:00:01	35.055	35.012	34.676	34.581	34.481	35.231	33.879	34.623	34.853	34.564	35.244	35.263	35.102	34.182	34.635	34.668	34.623	33.9
2017-08-18 22:30:01	34.993	35.137	34.676	34.519	34.419	35.169	33.817	34.561	34.853	34.627	35.119	35.263	34.978	34.307	34.448	34.418	34.248	33.713
2017-08-18 23:00:01	34.931	35.137	34.614	34.457	34.543	34.982	33.692	34.748	34.915	34.751	34.932	35.263	35.04	34.307	34.511	34.356	33.936	33.651
2017-08-18 23:30:01	35.055	35.012	34.552	34.332	34.543	34.982	33.692	34.623	34.853	34.814	35.306	35.138	34.978	34.307	34.573	34.418	33.561	33.775
2017-08-19 00:00:01	35.242	35.012	34.489	34.332	34.419	34.857	33.63	34.623	34.853	34.689	35.181	35.387	35.102	33.995	34.511	34.231	33.312	33.838
2017-08-19 00:30:01	34.993	35.137	34.552	34.332	34.419	34.732	33.63	34.623	34.853	34.751	35.119	35.45	35.04	34.431	34.448	34.356	33	33.963
2017-08-19 01:00:01	35.242	35.137	34.552	34.207	34.481	34.919	33.63	34.561	34.791	34.689	35.181	35.325	35.165	34.431	34.261	34.356	32.75	33.963
2017-08-19 01:30:01	35.242	35.262	34.739	34.207	34.543	34.732	33.568	34.686	34.853	34.814	35.119	35.387	35.29	34.556	34.511	34.169	32.5	33.963
2017-08-19 02:00:01	35.118	35.262	34.739	34.207	34.543	34.732	33.505	34.623	34.853	34.689	35.181	35.325	35.227	34.494	34.261	34.231	32.25	34.087
2017-08-19 02:30:01	35.118	35.262	34.676	34.207	34.419	34.607	33.755	34.498	34.853	34.627	34.994	35.387	35.352	34.494	34.511	34.106	32.063	34.087
2017-08-19 03:00:01	35.18	35.137	34.676	34.145	34.419	34.67	33.692	34.623	34.604	34.689	35.119	35.45	35.04	34.494	34.448	34.044	32.001	34.15
2017-08-19 03:30:01	34.993	34.95	34.676	34.083	34.481	34.483	33.505	34.623	34.666	34.814	35.244	35.387	35.102	34.618	34.386	33.981	31.689	34.15
2017-08-19 04:00:01	35.055	35.012	34.552	34.02	34.481	34.607	33.505	34.623	34.604	34.751	35.057	34.889	34.978	34.681	34.198	34.106	31.564	34.15
2017-08-19 04:30:01	34.931	35.075	34.739	33.896	34.481	34.483	33.318	34.561	34.666	34.689	34.87	35.45	34.978	34.556	34.323	34.106	31.251	34.15
2017-08-19 05:00:01	35.242	35.075	34.801	33.771	34.419	34.545	33.443	34.748	34.604	34.751	35.181	35.45	34.978	34.556	34.323	34.106	30.877	34.212
2017-08-19 05:30:01	35.429	35.137	34.676	33.646	34.481	34.358	33.381	34.561	34.604	34.751	35.057	35.325	34.915	34.494	34.011	33.981	30.752	34.087
2017-08-19 06:00:01	35.491	35.137	34.926	33.646	34.606	34.171	33.63	34.561	34.541	34.689	35.057	35.325	34.853	34.494	34.136	34.106	30.315	34.15
2017-08-19 06:30:01	34.931	35.324	34.863	33.771	34.731	34.295	33.692	34.561	34.604	34.689	34.994	35.387	35.102	34.618	34.198	34.044	30.252	34.337
2017-08-19 07:00:01	34.993	35.137	34.988	33.896	34.668	34.295	33.755	34.561	34.666	34.627	35.057	35.013	35.04	34.556	34.198	34.106	30.065	34.399
2017-08-19 07:30:01	34.993	35.199	34.988	33.958	34.606	34.358	33.817	34.561	34.666	34.689	34.932	35.325	34.978	34.805	34.073	34.169	30.002	34.399
2017-08-19 08:00:01	34.868	35.199	34.988	34.083	34.481	34.358	33.942	34.686	34.791	34.814	34.87	35.076	35.04	34.805	34.198	34.418	29.877	34.587
2017-08-19 08:30:01	35.118	35.262	35.175	34.145	34.606	34.171	33.879	34.561	34.853	34.876	34.745	35.512	35.102	34.93	34.198	34.418	29.94	34.836
2017-08-19 09:00:01	34.868	35.262	35.238	34.207	34.668	34.295	34.129	34.686	35.04	35.001	34.62	35.574	35.352	34.868	34.323	34.605	30.564	35.023
2017-08-19 09:30:01	34.868	35.199	35.363	34.27	34.606	34.046	34.44	34.873	35.227	35.188	34.994	35.761	35.352	34.93	34.573	34.668	30.564	35.148
2017-08-19 10:00:01	34.931	35.324	35.55	34.332	34.543	34.295	34.69	34.997	35.414	35.437	35.057	35.761	35.477	35.055	34.885	34.855	31.064	35.46
2017-08-19 10:30:01	35.055	35.262	35.674	34.457	34.668	34.171	34.814	35.184	35.664	35.562	35.119	35.948	35.601	35.055	35.135	35.042	31.564	35.647
2017-08-19 11:00:01	35.429	35.199	35.799	34.706	34.855	34.295	35.001	35.309	35.726	35.811	35.493	36.011	35.851	35.304	35.509	35.229	31.564	35.772
2017-08-19 11:30:01	35.616	35.386	35.924	34.893	34.855	34.483	35.126	35.434	35.913	35.998	35.431	36.198	35.851	35.367	35.634	35.292	32.063	35.897
2017-08-19 12:00:01	35.304	35.573	36.049	35.018	34.918	34.483	35.188	35.434	35.913	35.998	35.555	36.385	35.975	35.367	35.634	35.416	32.438	35.959
2017-08-19 12:30:01	35.678	35.573	36.049	35.08	34.855	34.545	35.25	35.309	36.038	36.06	35.431	36.135	35.975	35.367	35.697	35.416	32.625	35.835
2017-08-19 13:00:01	35.491	35.573	36.111	35.142	34.855	34.607	35.25	35.496	36.038	35.935	35.306	36.198	35.788	35.304	35.697	35.416	32.937	35.835
2017-08-19 13:30:01	35.678	35.573	36.173	35.205	34.855	34.732	35.25	35.372	36.163	35.998	35.368	36.135	35.726	35.367	35.697	35.354	33.187	35.897
2017-08-19 14:00:01	35.429	35.573	36.236	35.267	34.855	34.732	35.375	35.621	36.163	36.122	35.368	36.385	35.851	35.429	35.759	35.416	33.312	36.022
2017-08-19 14:30:01	35.865	35.698	36.236	35.392	34.98	34.857	35.437	35.559	36.225	36.185	35.618	36.198	35.913	35.491	35.884	35.603	33.561	36.084
2017-08-19 15:00:01	35.678	35.76	36.236	35.454	35.23	34.919	35.5	35.559	36.287	36.309	35.743	36.322	35.788	35.242	35.759	35.666	33.811	36.022
2017-08-19 15:30:01	35.741	35.76	36.36	35.579	35.479	35.044	35.5	35.683	36.225	36.309	35.555	36.385	35.788	35.491	35.946	35.728	34.123	36.084
2017-08-19 16:00:01	35.554	35.885	36.423	35.766	35.417	35.044	35.749	35.621	36.163	36.434	35.68	36.447	35.975	35.554	36.009	35.791	34.373	36.271
2017-08-19 16:30:01	35.927	36.01	36.61	35.766	35.542	35.044	35.811	35.808	36.287	36.309	35.743	36.26	35.913	35.554	36.071	35.915	34.623	36.396
2017-08-19 17:00:01	35.927	35.885	36.548	35.766	35.542	35.169	35.874	35.87	36.35	36.247	35.743	36.447	35.913	35.803	36.134	35.915	34.935	36.521
2017-08-19 17:30:01	35.99	35.76	36.423	35.641	35.666	35.231	36.06	35.87	36.1	36.122	35.618	36.385	35.851	35.928	36.071	35.853	35.122	36.583
2017-08-19 18:00:01	35.741	35.823	36.236	35.641	35.604	35.294	35.749	35.808	36.225	35.998	35.555	36.135	35.726	35.741	36.009	35.791	35.247	36.396
2017-08-19 18:30:01	35.741	35.76	35.799	35.516	35.479	35.481	35.687	35.808	36.1	35.749	35.618	36.011	35.539	35.554	35.759	35.541	35.247	36.209
2017-08-19 19:00:01	35.678	35.573	35.737	35.392	35.417	35.418	35.5	35.559	35.975	35.624	35.555	35.761	35.539	35.429	35.509	35.479	35.247	36.022
2017-08-19 19:30:01	35.367	35.386	35.487	35.267	35.292	35.418	35.25	35.247	35.913	35.375	35.244	35.574	35.664	35.429	35.385	35.354	35.122	35.71
2017-08-19 20:00:01	35.491	35.262	35.363	35.08	34.98	35.231	35.25	35.309	35.601	35.125	35.244	35.574	35.227	35.18	35.135	35.167	34.935	35.46
2017-08-19 20:30:01	35.242	35.137	35.238	34.955	34.918	35.294	35.001	35.184	35.352	35.001	35.244	35.512	35.102	35.429	34.76	35.104	34.56	35.273
2017-08-19 21:00:01	35.118	35.199	35.175	34.831	34.855	35.169	34.877	35.06	35.29	35.001	35.181	35.512	35.165	35.18	35.072	35.042	34.311	35.211
2017-08-19 21:30:01	35.429	35.137	35.238	34.768	34.855	35.107	34.752	34.997	35.165	34.938	35.119	35.574	35.102	35.055	34.948	34.917	33.998	35.211
2017-08-19 22:00:01	35.118	35.324	35.113	34.706	34.918	35.044	34.627	34.935	35.102	34.938	35.119	35.574	35.227	35.055	34.885	34.917	33.874	35.211
2017-08-19 22:30:01	35.18	35.199	35.051	34.581	34.606	34.982	34.752	34.935	35.102	34.938	35.057	35.263	35.04	34.681	34.885	34.792	33.561	35.148
2017-08-19 23:00:01	35.242	35.137	35.113	34.519	34.606	34.982	34.814	34.935	35.102	35.001	35.119	35.512	35.414	34.93	34.823	34.855	33.312	35.148
2017-08-19 23:30:01	35.367	35.386	35.051	34.519	34.543	34.919	34.69	34.81	35.102	35.125	35.119	35.574	35.414	35.18	34.698	34.792	33.187	35.148
2017-08-20 00:00:01	35.367	35.324	35.113	34.394	34.543	34.857	34.752	34.873	35.102	35.063	35.181	35.699	35.227	34.992	34.823	34.855	33.062	35.211
2017-08-20 00:30:01	35.118	35.324	35.051	34.394	34.731	34.795	34.627	34.873	35.04	35.188	35.181	35.699	35.352	34.992	34.823	34.855	33.125	35.273
2017-08-20 01:00:01	35.118	35.262	35.051	34.394	34.731	34.67	34.565	34.81	35.102	35.125	35.057	35.637	35.352	35.055	34.948	34.73	33.125	35.211
2017-08-20 01:30:01	35.242	35.262	34.988	34.332	34.668	34.67	34.752	34.81	35.04	35.125	34.994	35.574	35.165	34.992	34.885	34.668	32.875	35.211
2017-08-20 02:00:01	35.18	35.262	35.051	34.332	34.606	34.732	34.627	34.81	35.102	35.063	35.057	35.824	35.29	34.868	34.76	34.792	32.438	35.148
2017-08-20 02:30:01	35.304	35.262	35.113	34.27	34.731	34.607	34.565	34.873	35.04	35.063	35.119	35.824	35.414	34.868	34.76	34.792	32.25	35.086
2017-08-20 03:00:01	35.304	35.324	35.113	34.207	34.668	34.607	34.877	34.81	34.978	35.125	35.244	35.824	35.352	34.805	34.76	34.792	32.188	35.086
2017-08-20 03:30:01	35.242	35.386	35.175	34.27	34.543	34.545	34.877	34.873	35.04	35.063	35.181	35.761	35.477	34.868	34.885	34.73	32.001	35.148
2017-08-20 04:00:01	35.242	35.262	35.051	34.207	34.668	34.607	34.814	34.873	35.04	35.125	35.244	35.824	35.29	34.93	34.885	34.792	32.126	35.211
2017-08-20 04:30:01	35.18	35.324	35.051	34.207	34.731	34.607	34.69	34.935	35.04	35.063	35.181	35.699	35.352	34.868	34.948	34.73	31.938	35.148
2017-08-20 05:00:01	35.367	35.324	35.051	34.145	34.668	34.545	34.627	34.873	35.04	35.001	35.119	35.761	35.352	34.868	34.885	34.668	31.876	35.148
2017-08-20 05:30:01	35.304	35.386	35.051	34.145	34.543	34.358	34.752	34.81	34.915	35.001	35.119	35.761	35.414	34.868	34.885	34.73	31.689	35.211
2017-08-20 06:00:01	35.242	35.386	35.238	34.083	34.543	34.358	34.627	34.935	34.853	35.001	35.181	35.699	35.352	34.868	34.948	34.792	31.626	35.273
2017-08-20 06:30:01	35.118	35.386	35.363	34.207	34.668	34.358	34.627	35.06	34.978	35.063	35.119	35.699	35.227	34.93	34.948	34.855	31.626	35.398
2017-08-20 07:00:01	35.367	35.386	35.487	34.332	34.918	34.358	34.814	35.06	35.04	35.125	35.306	35.699	35.477	35.242	35.01	34.73	31.501	35.335
2017-08-20 07:30:01	35.242	35.449	35.55	34.394	34.918	34.483	34.752	34.935	35.165	35.125	35.181	35.699	35.29	35.242	34.948	34.668	31.501	35.335
2017-08-20 08:00:01	35.242	35.386	35.487	34.394	34.855	34.483	34.814	34.873	35.102	35.063	35.244	35.699	35.414	35.18	35.072	34.668	31.439	35.148
2017-08-20 08:30:01	35.18	35.324	35.55	34.394	34.918	34.607	34.814	35.06	35.04	35.063	35.244	35.761	35.414	35.304	35.072	34.792	31.501	35.398
2017-08-20 09:00:01	35.118	35.386	35.425	34.394	34.855	34.545	34.939	35.122	35.352	35.188	35.306	35.886	35.477	35.367	35.135	34.917	31.501	35.585
2017-08-20 09:30:01	35.118	35.511	35.737	34.457	34.918	34.545	35.064	35.247	35.477	35.437	35.368	36.26	35.539	35.429	35.26	35.042	31.813	35.71
2017-08-20 10:00:01	35.429	35.386	35.924	34.519	35.043	34.483	35.25	35.434	35.601	35.749	35.306	36.385	35.788	35.741	35.572	35.167	31.938	35.835
2017-08-20 10:30:01	35.554	35.449	36.173	34.644	35.23	34.545	35.375	35.808	35.913	36.06	35.493	36.572	35.913	35.865	35.759	35.354	32.438	36.146
2017-08-20 11:00:01	35.678	35.636	36.36	34.831	35.167	34.483	35.624	35.933	36.038	36.309	35.555	36.572	35.913	35.803	35.759	35.416	32.812	36.271
2017-08-20 11:30:01	35.803	35.511	36.423	35.018	35.417	34.483	35.749	35.933	36.1	36.309	35.68	36.447	36.038	35.99	35.884	35.541	33.125	36.521
2017-08-20 12:00:01	35.803	35.636	36.298	35.205	35.604	34.607	35.874	35.995	36.163	36.372	35.743	36.572	36.038	36.115	36.009	35.479	33.499	36.458
2017-08-20 12:30:01	35.865	35.636	36.36	35.267	35.666	34.607	35.874	35.746	36.163	36.434	35.555	36.509	36.1	36.115	36.009	35.541	33.749	36.521
2017-08-20 13:00:01	36.052	35.698	36.36	35.329	35.729	34.607	35.936	36.057	36.225	36.496	35.68	36.509	35.975	36.052	36.071	35.603	33.998	36.458
2017-08-20 13:30:01	36.239	35.698	36.423	35.454	35.666	34.607	36.123	36.057	36.287	36.621	35.743	36.696	36.163	36.115	36.196	35.603	34.311	36.583
2017-08-20 14:00:01	36.176	35.823	36.423	35.516	35.791	34.607	36.06	36.057	36.287	36.683	35.618	36.572	36.038	36.302	36.196	35.603	34.623	36.583
2017-08-20 14:30:01	36.176	35.947	36.36	35.516	35.729	34.67	35.936	35.995	36.287	36.558	35.555	36.385	36.1	36.239	36.071	35.479	34.935	36.458
2017-08-20 15:00:01	36.114	35.698	36.236	35.454	35.666	34.732	35.874	35.746	36.225	36.434	35.68	36.26	35.913	36.052	36.134	35.479	35.122	36.334
2017-08-20 15:30:01	36.114	36.01	36.423	35.454	35.604	34.857	36.06	35.87	36.1	36.558	35.743	36.447	35.851	36.052	36.134	35.541	35.372	36.458
2017-08-20 16:00:01	36.301	36.01	36.797	35.641	35.791	34.919	36.31	36.057	36.163	36.995	35.867	36.821	36.038	36.364	36.383	35.728	35.684	36.895
2017-08-20 16:30:01	36.675	36.197	36.922	35.828	35.978	35.107	36.372	36.307	36.35	37.057	36.054	36.946	36.287	36.489	36.695	35.791	35.933	37.082
2017-08-20 17:00:01	36.799	36.696	37.109	36.015	36.29	35.231	36.621	36.432	36.474	37.368	36.179	37.195	36.599	36.613	36.82	35.853	36.245	37.581
2017-08-20 17:30:01	36.488	36.82	36.984	36.139	36.353	35.231	36.808	36.494	36.537	37.244	36.179	37.07	36.287	36.489	36.82	35.915	36.432	37.955
2017-08-20 18:00:01	36.612	36.696	36.548	36.202	36.29	35.294	36.746	36.494	36.474	37.306	36.054	36.821	36.163	36.302	36.633	35.666	36.682	37.83
2017-08-20 18:30:01	36.488	36.072	36.298	36.139	36.165	35.169	36.434	36.245	36.412	36.496	35.93	36.509	35.913	36.239	36.321	35.354	36.682	37.207
2017-08-20 19:00:01	36.114	35.76	35.986	35.89	36.165	35.231	36.06	35.933	36.287	36.122	35.68	36.135	35.726	35.865	35.946	35.104	36.62	36.895
2017-08-20 19:30:01	35.741	35.324	35.55	35.579	35.791	35.107	35.624	35.683	36.1	35.562	35.431	36.011	35.601	35.803	35.634	34.917	36.183	36.334
2017-08-20 20:00:01	35.616	35.075	35.363	35.392	35.542	35.294	35.375	35.372	35.913	35.188	35.306	35.886	35.539	35.429	35.509	34.855	35.933	35.772
2017-08-20 20:30:01	35.367	34.888	35.113	35.267	35.417	35.294	35.188	35.184	35.788	35.125	35.244	35.574	35.664	35.367	35.322	34.73	35.621	35.273
2017-08-20 21:00:01	35.304	35.075	35.051	35.142	35.354	35.231	35.001	35.122	35.539	34.938	35.306	35.637	35.539	35.18	35.26	34.668	35.372	34.961
2017-08-20 21:30:01	35.242	35.137	35.051	35.018	35.292	35.169	34.814	35.06	35.414	34.938	35.181	35.45	35.414	35.242	35.26	34.543	35.059	34.774
2017-08-20 22:00:01	35.055	34.95	34.988	34.893	35.167	35.107	34.69	35.122	35.29	34.938	35.119	35.387	35.29	35.18	35.135	34.605	34.685	34.649
2017-08-20 22:30:01	35.118	35.012	34.988	34.768	34.98	35.044	34.565	35.06	35.352	34.876	35.057	35.45	35.414	34.992	35.01	34.543	34.435	34.587
2017-08-20 23:00:01	35.18	35.324	35.051	34.706	34.918	35.044	34.503	34.997	35.227	34.938	34.994	35.387	35.227	35.117	34.948	34.543	34.186	34.462
2017-08-20 23:30:01	35.242	35.199	34.988	34.581	34.98	34.982	34.44	34.997	35.227	34.938	34.994	35.325	35.165	35.117	34.948	34.543	33.936	34.399
2017-08-21 00:00:01	35.242	35.199	34.988	34.519	34.918	34.919	34.44	34.997	35.102	35.001	34.683	35.325	35.29	34.992	34.948	34.356	33.561	34.399
2017-08-21 00:30:01	35.055	35.137	34.926	34.457	34.855	34.857	34.44	34.997	35.04	34.876	34.994	35.263	35.227	34.992	34.885	34.356	33.437	34.524
2017-08-21 01:00:01	35.055	35.199	35.051	34.394	34.793	34.795	34.191	34.873	35.102	34.876	34.932	35.263	35.29	34.93	34.885	34.356	33.249	34.587
2017-08-21 01:30:01	34.993	35.137	34.926	34.332	34.731	34.67	34.129	34.935	34.978	34.938	34.994	35.387	35.352	34.93	34.823	34.356	33	34.524
2017-08-21 02:00:01	35.055	35.075	34.988	34.27	34.731	34.732	34.253	34.935	35.04	35.001	35.057	35.325	35.352	34.868	34.823	34.293	32.812	34.462
2017-08-21 02:30:01	34.993	35.075	34.926	34.207	34.731	34.545	34.191	34.873	34.915	34.876	34.994	35.387	35.29	34.868	34.948	34.293	32.563	34.524
2017-08-21 03:00:01	34.993	35.075	34.863	34.145	34.731	34.545	34.316	34.935	34.915	35.063	34.87	35.325	35.29	34.868	34.698	34.231	32.375	34.337
2017-08-21 03:30:01	34.868	35.199	34.926	34.083	34.543	34.483	34.129	34.935	34.791	35.001	34.87	35.263	35.29	34.992	34.885	34.356	32.001	34.337
2017-08-21 04:00:01	34.806	35.075	34.863	34.02	34.543	34.295	34.191	34.873	34.853	34.938	34.807	35.138	35.352	34.805	34.885	34.293	31.751	34.275
2017-08-21 04:30:01	34.931	35.075	34.988	33.958	34.481	34.233	34.191	34.81	34.853	34.938	34.994	35.45	35.04	34.805	34.635	34.106	31.501	34.399
2017-08-21 05:00:01	34.681	35.199	35.051	33.833	34.481	34.233	34.191	34.873	34.791	34.876	34.932	35.2	35.165	34.743	34.698	34.106	31.189	34.337
2017-08-21 05:30:01	34.931	35.199	35.051	33.771	34.419	33.921	34.253	34.748	34.666	34.938	34.932	35.263	35.102	34.618	34.698	34.169	30.939	34.275
2017-08-21 06:00:01	35.055	35.137	35.051	33.708	34.419	33.983	34.253	34.748	34.728	34.814	34.87	35.263	35.102	34.681	34.76	34.231	30.939	34.399
2017-08-21 06:30:01	34.681	35.199	35.113	33.708	34.356	33.859	34.316	34.686	34.728	34.751	34.87	35.263	35.165	34.681	34.885	34.169	30.502	34.524
2017-08-21 07:00:01	34.681	34.95	34.988	33.708	34.419	33.796	34.316	34.623	34.541	34.814	34.807	35.387	35.165	34.681	34.76	34.169	30.252	34.524
2017-08-21 07:30:01	34.806	35.137	35.051	33.771	34.481	33.859	34.316	34.686	34.541	34.751	34.807	35.263	35.04	34.743	34.885	34.106	30.19	34.462
2017-08-21 08:00:01	34.806	35.199	35.238	33.708	34.419	33.796	34.191	34.561	34.604	34.876	34.807	35.263	35.165	34.618	34.885	34.231	30.19	34.587
2017-08-21 08:30:01	35.055	35.137	35.238	33.708	34.419	33.671	34.316	34.81	34.666	35.125	34.87	35.263	35.165	34.743	34.823	34.169	30.252	34.587
2017-08-21 09:00:01	35.118	35.137	35.3	33.708	34.481	33.796	34.44	34.81	34.728	35.188	34.62	35.387	35.29	34.868	34.885	34.231	30.377	34.649
2017-08-21 09:30:01	35.242	35.137	35.425	33.771	34.606	34.046	34.565	34.873	34.853	35.375	35.057	35.512	35.414	34.93	34.948	34.356	30.564	34.836
2017-08-21 10:00:01	35.18	35.075	35.55	33.771	34.543	33.983	34.69	34.997	35.102	35.624	34.932	35.761	35.477	35.117	35.01	34.543	30.877	34.961
2017-08-21 10:30:01	35.429	35.199	35.799	33.771	34.793	33.983	34.565	35.122	35.352	35.624	34.994	35.824	35.539	35.18	35.197	34.543	31.064	35.023
2017-08-21 11:00:01	35.491	35.386	35.674	33.896	34.918	34.171	34.627	35.184	35.477	35.686	34.994	35.824	35.539	35.117	35.322	34.605	31.314	35.023
2017-08-21 11:30:01	35.491	35.386	35.487	33.958	34.98	34.171	34.752	35.184	35.477	35.686	34.994	35.824	35.477	34.992	35.26	34.605	31.501	35.086
2017-08-21 12:00:01	35.616	35.386	35.55	33.958	34.918	34.108	34.877	35.184	35.601	35.686	35.119	35.948	35.601	35.055	35.322	34.73	31.751	35.211
2017-08-21 12:30:01	35.803	35.573	35.674	34.083	34.855	34.171	35.001	35.372	35.664	35.811	34.932	36.011	35.726	35.055	35.447	34.792	32.063	35.398
2017-08-21 13:00:01	35.865	35.76	35.862	34.27	35.167	34.358	35.313	35.559	35.851	35.998	35.057	36.135	35.851	35.18	35.572	35.042	32.5	35.71
2017-08-21 13:30:01	36.052	35.947	36.236	34.581	35.354	34.42	35.562	35.808	35.913	36.372	35.244	36.572	36.1	35.367	35.697	35.229	33	36.022
2017-08-21 14:00:01	36.426	36.134	36.423	34.955	35.604	34.795	35.874	35.87	35.913	36.745	35.368	36.759	36.225	35.367	35.946	35.354	33.499	36.271
2017-08-21 14:30:01	36.675	36.322	36.548	35.267	35.854	35.231	35.998	36.182	36.1	37.244	35.618	36.946	36.35	35.554	36.321	35.416	33.998	36.645
[truncated: 10,609 more rows]

## Sheet: AZ 2018 temperature
	Cloth_20	Cloth_20	Cloth_20	Cloth_20	Cloth_20	Cloth_20	Cloth_5	Cloth_5	Cloth_5	Cloth_5	Cloth_5	Cloth_5	Control	Control	Control	Control	Control	Control
	hive1812	hive1813	hive1820	hive1824	hive1831	hive1835	hive1811	hive1815	hive1816	hive1819	hive1832	hive1839	hive1803	hive1808	hive1817	hive1826	hive1836	hive1837
2018-06-29 00:00:01	35.424	34.979	35.016	24.004	24.011	24.054	34.796	35.242	35.028	34.731	24.07	34.394	35.798	35.063	35.678	23.961	23.906	24.06
2018-06-29 00:30:01	35.299	34.916	35.016	24.004	24.011	23.992	34.921	35.616	34.966	34.606	24.07	34.394	35.611	34.751	35.554	23.961	23.906	24.06
2018-06-29 01:00:01	35.361	34.417	35.078	24.004	24.011	23.992	34.983	35.429	34.841	34.419	24.07	34.145	35.549	35.063	35.616	23.961	23.906	24.06
2018-06-29 01:30:01	35.237	34.729	34.954	24.004	24.011	23.992	34.858	35.117	35.028	34.294	24.07	34.082	35.611	35.001	35.616	23.961	23.906	24.06
2018-06-29 02:00:01	35.05	34.542	34.891	24.004	24.011	23.992	34.921	35.366	34.779	34.294	24.07	34.207	35.611	35.063	35.678	23.961	23.906	24.06
2018-06-29 02:30:01	34.925	34.293	34.829	24.004	24.074	24.054	34.858	35.366	34.903	34.544	24.07	34.332	35.549	35.188	35.678	24.023	23.969	24.123
2018-06-29 03:00:01	34.925	34.168	34.829	24.004	24.074	24.054	34.422	35.429	34.779	34.606	24.07	34.207	35.611	34.876	35.491	23.961	23.906	24.123
2018-06-29 03:30:01	34.863	34.355	34.891	24.066	24.074	24.054	34.048	35.304	34.654	34.668	24.133	34.269	35.549	35.063	35.054	24.023	23.969	24.123
2018-06-29 04:00:01	34.863	34.48	34.891	24.004	24.074	24.054	34.547	35.054	34.841	34.419	24.07	34.145	35.736	35.001	35.491	23.961	23.906	24.06
2018-06-29 04:30:01	34.738	34.23	34.767	24.066	24.074	24.054	34.172	34.867	34.716	34.668	24.133	33.895	35.736	34.939	35.491	24.023	23.969	24.123
2018-06-29 05:00:01	34.676	34.355	34.642	24.004	24.011	23.992	34.11	35.242	34.716	34.544	24.07	33.957	35.611	34.814	35.554	23.961	23.906	24.06
2018-06-29 05:30:01	34.676	34.23	34.642	24.004	24.011	24.054	33.985	34.867	34.342	34.544	24.07	33.77	35.549	34.876	35.554	23.961	23.906	24.06
2018-06-29 06:00:01	34.488	33.544	34.517	23.941	24.011	23.992	33.861	34.68	34.279	34.169	24.008	33.77	35.486	34.44	35.678	23.898	23.844	23.998
2018-06-29 06:30:01	34.551	33.544	34.58	23.941	24.011	23.992	33.549	34.68	34.591	34.419	24.008	33.708	35.361	34.814	35.491	23.961	23.906	24.06
2018-06-29 07:00:01	34.301	33.419	34.58	24.004	24.011	23.992	33.424	34.118	34.841	34.793	24.07	33.645	35.361	34.751	35.179	23.961	23.906	24.06
2018-06-29 07:30:01	34.613	33.606	34.58	23.941	24.011	23.992	33.549	34.493	34.716	34.855	24.008	33.645	35.299	34.627	35.242	23.961	23.844	24.06
2018-06-29 08:00:01	34.925	33.731	34.642	24.004	24.011	23.992	33.486	34.805	34.841	35.167	24.07	33.833	35.424	34.939	35.554	23.961	23.906	24.06
[truncated: 11,388 more rows]

## Sheet: MS 2018 temperature
	Cloth_20	Cloth_20	Cloth_20	Cloth_20	Cloth_20	Cloth_5	Cloth_5	Cloth_5	Cloth_5	Cloth_5	Control	Control	Control	Control	Control
[truncated: 11,223 more rows]

[truncated: 7 more sheets: AZ 2017 Adults, brood, food, AZ 2018 Adults, brood, food, MS 2018 Adults and brood, AZ 2018 CO2, Newly emerged bee dry weights, Varroa mite drop Arizona, MS 2018 Varroa per 100 bees]
